# Supplementary material for: Leaf proteome modulation and cytological features of seagrass Cymodocea nodosa in response to long-term high CO2 exposure in volcanic vents
Source: Sci Rep. 2020 Dec 18;10:22332. doi: 10.1038/s41598-020-78764-7 (PMC7749125; doi:10.1038/s41598-020-78764-7)
Supplement: Supplementary file 2 — Supplementary Information 2. [file 41598_2020_78764_MOESM2_ESM.xlsx]

## Sheet: Title
Title : Leaf proteome modulation and cytological features of seagrass Cymodocea nodosa in response to long-term high CO2 exposure in volcanic vents By authors : Amalia Piro, Letizia Bernardo, Ilia Anna Serra, Isabel Barrote, Irene Olivé , Monya M. Costa, Luigi Lucini2, Rui Santos, Silvia Mazzuca, João Silva

## Sheet: ST2
Leaf proteome modulation and cytological features of seagrass Cymodocea nodosa in response to long-term high CO2 exposure in volcanic vents Amalia Piro, Letizia Bernardo, Ilia Anna Serra, Isabel Barrote, Irene Olivé , Monya M. Costa, Luigi Lucini2, Rui Santos, Silvia Mazzuca, João Silva Supplementary Table 2. Protein Database accesson number , % coverage, Distinct peptide numbers, Distinct summed…
DatabaseAccession no.	% aa coverage	Distinct peptides no.	Distinct Summed MS/MS	Subgroup no.	Peptides
P0C359	60.4	4	40.05	39.1	QIASAPR-IYDTCIGCTQCVR-CESACPTDFLSVR-ACPTDVLEMIPWDGCK
P19023	51.1	21	330.24	2.1	EGNDLYR-LTVAR-KGSITSVQAIYVPADDLTDPAPATTFAHLDATTVLSR-EMIESGVIK-YDDLPEQSFYMVGGIEEVIAK-YVELK-VLNTGSPITVPVGR-VLQNYK-IPSAVGYQPTLATDLGGLQER-TIAMDGTEGLVR-NLQDIIAILGMDELSEDDKLTVAR-DAEGQDVLLFIDNIFR-IINVIGEPIDEK-AHGGFSVFAGVGER-IGLFGGAGVGK-GSITSVQAIYVPADDLTDPAPATTFAHLDATTVLSR-FTQASEVSALLGR-QISELGIYPAVDPLDSTSR-VGLTGLTVAEHFR-CALVYGQMNEPPGAR-TVLIMELINNVAK
P0C510	50.7	23	341.8	1.1	LTYYTPEYETK-DNGLLLHIHR-GHYLNATAGTCEEMIKR-ALRLEDLR-SQAETGEIK-VTPQPGVPPEEAGAAESSTGTWTTVWTDGLTSLDR-YGRPLLGCTIKPK-MSGGDHIHAGTVVGK-TFQGPPHGIQVER-ASVGFK-LEDLR-AVFAR-ELGVPIVMHDYLTGGFTANTSLAHYCR-GGLDFTKDDENVNSQPFMR-EMTLGFVDLLR-GHYLNATATGCEEMIK-DTDILAAFR-VALEACVQAR-DDENVNSQPFMR-LGLSAK-AMHAVIDR-GGLDFTK-NHGMHFR
P49076	50.2	9	129.53	11.1	NISFTVWDVGGQDK-IRPLWR-LGEIVTTIPTIGFNVETVEYK-QDLPNAMNAAEITDK-MLNEDELRDAVLLVFANK-DAVLLVFANK-MLNEDELR-TTILYK-ILMVGLDAAGK
P00827	44.5	20	288.03	2.2	LTVAR-FLSQPFFVAEVFTGSPGK-GSITSIQAVYVPADDLTDPAPATTFAHLDATTVLSR-YVGLAETIR-TVLIMELINNAK-KGSITSIQAVYVPADDLTDPAPATTFAHLDATTVLSR-EGNDLYMEMK-VVDLLAPYRR-FVQAGSEVSALLGR-VALVYGQMNEPPGAR-IGLFGGAGVGK-MPSAVGYQPTLSTEMGSLQER-YKELQDIIAILGLDELSEEDR-VVDLLAPYR-ELQDIIAKGLDELSEEDR-LSIFETGIK-ELQDIIAILGLDELSEEDRLTVAR-VGLTALTMAEYFR-TREGNDLYMEMK-AHGGVSVFGGVGER
Q41811	40.7	4	40.73	38.1	IFLENVIR-ISGLYEETR-DNIQGITKPAIR-TVTAMDVUYALK
P00874	39.2	20	286.38	1.2	LTYYTPEYETK-DNGLLLHIHR-GHYLNATAGTCEEMIKR-ALRLEDLR-YGRPLLGCTIKPK-TFQGPPHGIQVER-ASVGFK-LEDLR-AVFAR-GGLDFTKDDENVNSQPFMR-IPPAYSK-VTPQLGVPPEEAGAAVAAESSTGTWTTVWTDGLTSLDR-GHYLNATAGTCEEMIK-DTDILAAFR-VALEACVGAR-DDENVNSQPFMR-LGLSAK-AMHAVIDR-GGLDFTK-NHGMHFR
P0C520	36.9	18	186.57	5.1	MPLDR-GIRPAINVGLSVSR-SVHEPMQTGLK-LLER-GIALNLENENVGIVVFGSDTAIK-LELAQYR-DNGMHALIIYDDLSK-EAFPGDVFYLHSR-TGSIVDVPAGK-QMSLLLR-AVDSLVPIGR-QAVAYR-VGSAAQLK-ELIIGDR-APGIIER-EVAAFAQFGSDLDAATQALLNR-QVCGSLK-QPQYEPLPIEK
P0C438	35.7	4	33.93	44.1	MIQPQTLLNVADNSGAR-VIGAASNQR-VFGAIAEELR-IVSLAPEVL
P27923	34.8	6	55.09	28.1	TITLEVESSDTIDNVK-ESTLHLVLR-MQIFVK-LIFAGK-EGIPPDQQR-TLADYNIQK
P0C387	33.7	10	146.92	8.1	GQIYPDGSK-YPIYVGGNR-KGGLNVGAVLILPEGFELAPPDR-LDQPLTSNPNVGGFGQGDAEIVLQDPLR-DVHFLK-YSEIVFPILSPDPAMKK-YSEIVFPILSPDPAMK-GGLNVGAVLILPEGFELAPPDR-IPYDMQLK-VQLYEMNF
P09315	33.2	14	158.34	6.1	QASHLLK-NFLR-LLDASHR-KVLITAPGK-VPTPNVSVVDLVVQVSKK-CSDVSSTIDASLTMVMGDDMVK-FGIIK-HIQAGAK-VPTPNVSVVDLVVQVSK-GMTTTTHSYTGDQR-VLITAPGK-AAALNIVPTSTGAAK-VAINGFGR-GDASPLDVIAINDTGGVK
Q41741	32.4	13	138.95	9.1	DQIYDIFQLLPSK-ILVK-GIDVQQVSLVINYDLPTQPENYLHR-MFVLDEADEMLSR-DELTLEGIK-KVDWLTDK-VFDMLR-IGVGVFSATMPPEALEITR-RDELTLEGIK-GLDVIQQAQSGTGKELAQQIEK-GFKDQIYDIFQLLPSK-VLITTDLLAR
P06671	32	5	63.1	25.1	VKELK-GPLENLADHIAPVNNNAWAYATNFVPGK-IAGGPLGEVVDPLYPGGSFDPLGLADDPEAFGELK-GPLENLADHLADPVNNNAWAYATNFVPGK-ELEVIHCR-FGEAVWFK
P08529	30.8	3	24.16	44.2	GTRVFGAVAEELR-MIQPQTLLNVADNSGAR-IVSLAPEVL
751871643	30.5	8	88.9	18.1	DAYVGDEAQSK-DLYGNIVLSGGSTMFPGIADR-YPIEHGIVSNWDDMEK-KDLYGNIVLSGGSTMFPGIADR-EITALAPSSMK
P0C435	29.7	8	121.47	14.1	QFLAR-AYDFVSQEIR-NILLNEGIR-AAEDPEFETFYTK-EENDLFDIMDDWLR-AFNPTQAEETYSMVTANR-FWSQIFGVAFSNK-AWMAAQDQPHENLIFPEEVLPR
P11143	29.1	16	234.41	3.1	NALENYAYNMR-EQVFSTYSDNQPGVLIQVYEGER-LIGDAAK-TTPSYVAFTDTER-IINEPTAAAIAYGLDKK-IINEPTAAAIAYGLDK-EIAEAYLGSTIK-ATAGDTHLGGEDFDNR-NQVAMNPTNTVFDAK-NAVVTVPAYFNDSQR-ARFEELNMDLFR-ITITNDK-DAGVIAGLNVMR-VEIIANDQGNR-RFSSPAVQSSMKLWPSR-FEELNMDLFR
P42895	28.2	10	112.01	17.1	YGQDATNVGDEGGFAPNIQENK-YNQLLR-EKSCNALLLK-AAVPSGASTGVYEALELR-SGETEDTFIADLAVGLSTGQIK-LGANAILAVSLAVCK-VNQIGSVTESIEAVK-AGWGVMTSHR-KYGQDATNVGDEGGFAPNIQENK-EGLELLK
P19950	26.8	3	28.34	52.1	VKADRDESSPYAAMLAAQDVAQR-ITGGMKVKADR-TPGPGAQSALR
P0C368	26.5	2	38.6	40.1	FDSLEQLDEFSR-SFADIITSIR
P05642	25.1	4	67.37	23.1	GSASVGQSTLTR-IVTGVPEAIPVIGSPLVELLR-LEIQAIADDTSK-VYDWFEER
P0C2Z4	25	13	202.08	4.1	IAQIPVSEAYLGR-HTLIIYDDLSK-IEQYNR-LLER-TAVATDTILNQK-QMSLLLR-RSVYEPLQTGLIAIDSMIPIGR-LIESPAPGIISR-ELIIGDR-EAYPGDVFYLHSR-VGSAAGIK
P49106	23.7	8	80.73	19.1	GSASVGQSTLTR-IVTGPEAIPVIGSPLVELLR-LEIQAIADDITSK-VYDWFEER
P0C365	23.2	11	147.86	7.1	SAELLMTHAPLGSLNSVGGVATEINAVNYVSPR-APWLEPLR-DIQPWQER-SPTGEVIFGGETMR-YLMR-LINLSGK-GPNGLDLSR-AAAAGFEK-FWDLR-DQETTGFAWWAGNAR-APWLEPLRGPNGLDLSR
P0C432	22.9	7	118.27	16.1	VINTWADIINR-LIFQYASFNNSR-ETTENESANEGYR-EWELSFR-ESTSLWGR-FGQEEETYNIVAAHGYFGR-ANLGMEVMHER
P49120	22.6	4	40.99	37.1	IYIFK-VPGKEGGEKK-LVLPGELAK-EIQTSVR
Q36997	22.3	1	3.41	241.1	DLTISEGTGATFPFHFHSR
Q41803	21.4	12	137.93	10.1	STTTGHLIYK-YDEIVK-YYCTVIDAPGHR-EVSSYLK-LGGIDKR-IGGIGTVPVGR-FAVR-QTVAVGVIK-ARYDEIVK-EHALLAFTLGVK-LPLQDVYK-STNLDWYR
Q41783	20.8	7	57.9	27.1	LAVNLIPFPR-AVLMDLEPGTMDSVR-GHYTEGAELIDSVLDVVR-NSSYFVEWIPNNVK-MMLTFSVFPSPK-ALTVPELTQQMWDAK-YLTASAMFR
P26301	20.6	8	76.51	17.2	LGANAILAVSLAVCK-KYGQDATNVGDEGGFAPNIQENK-TCNALLLK-KIPLYQHIANLAGNK-GNPTVEVDVGLSDGSYAR-EGLELLK
P04709	19.8	9	122.17	12.1	SLFK-GAGANILR-YFPTQALNFAFK-QFNGLVDVYR-TAAAPIER-GNTANVIR-ISEPYK-LLIQNQDEMIK-MMMTSGEAVK
P08735	19.8	7	99.01	13.2	LTGMSFR-VIHDNFGIVEGLMTTVHAITATQK-VVISAPSK-AAAHLK-VPTVDVSVVDLTVR-SSIFDAK-KVVISAPSK
Q43247	19.5	8	122.05	13.1	LTGMSFR-LVSWYDNEWGYSTR-VVISAPSK-AAAHLK-VPTVDVSVVDLTVR-SSIFDAK-YDTVHGQWK-KVVISAPSK
Q05737	18.7	4	29.13	50.1	LLLIGDSGVGK-TITSSYYR-LQIWDTAGQER-QWLNEIDR
P0C362	17.9	9	105.63	15.2	AGSMDNGDGIAVGWLGHPIFR-LAFYDYIGNNPAK-GGLFR-SDGVFR-ADVPFR-YQWDQGYFQQEIYR-QGMFVIPFMTR-TLFR-VHTVVLNDPGR
O22424	17.7	5	47.31	35.1	GIPYLNTYDGR-SVQFGQK-LLYDTK-ECLPLILIIR-FDVGNVVMVTGGR
P35083	17.5	2	23.48	55.1	LGDYLVEQGL-YMVIQGEPGAVIR
Q9ZT00	17.3	5	47.47	33.1	MGGTTQYTVNNQMVNATLMNIADNPTNVQLPGMYNK-TGSFFK-VPIIVTGNDFSTLYAPLIR-VYDDEVR-FYWAPTR
P69246	16.9	3	20.24	66.1	EIAQDFK-STELLIR-FRPGTVALR
Q02245	16.6	7	51.97	30.1	DVNAAVATIK-EIVDLCLDR-LSVDYGK-TVQFVDWCPTGFK-FDLMYAK-LISQIISSLTTSLR-AIFVDLEPTVIDEVR
Q43298	16.3	9	75.55	21.1	AAVEEGIVPGGGVALLYASK-LSGGVAVLK-VTNMHAVVK-NVVIEQSFGAPK-EIGELIAK-SVAAGMNAMDLR-AGIIDPLK-IGVQIIQNALK-SIEFK
P05641	16.1	10	120.95	15.1	AQGEIFELDR-LAFYDYIGNNPAK-GGLFR-SDGVFR-YQWDQGYFQQEIYR-QGMFVIPFMTR-TLFR-RAQLGEIFELDR-VHTVVLNDPGR
P49087	15.8	8	71.53	22.1	LASFYER-LGDLFYR-SVWMMR-TTLVANTSNMPVAAR-DMGYNVSMMADSTSR-FEDPAEGEEALVGK-LAEMPADSGYPAYLAAR-SGDVYIPR
B6U8R7	14.6	1	4.75	161.1	AERVLRAACAAMAAAGALLLGFSAQTK
P18122	14.4	6	48.95	31.1	LAQFDR-GPILLEDYHLIEK-IPERVVHARGASAK-DEEVNYFPSR-LGPNYLMLPVNAPK-TWPEDIIPLQPVGR
645230180	14.2	2	7.25	115.1	QITEELESGGLDPVEKIR-FEKDADLYDKLATGQSPK
P48187	13.5	9	97.79	7.2	APWLEPLR-SPTGEVIFGGETMR-YLMR-LINLSGK-GPNGLDLSR-AAAAGFEK-FWDLR-KDGQPWQER-APWLEPLRGPNGLDLSR
P14640	13.5	6	52.83	30.2	DVNAAVATIK-EIVDLCLDR-LSVDYGK-TIQFVDWCPTGFK-AVFVDLEPTVIDEVR-FDLMYAK
P93805	13.2	6	43.75	36.1	LVTVEDIVR-EDFGGGHPDPNLTYAK-GVARSMPTSAALDVVAK-FFEVPTGWK-GATIVVSGDGR-DSQEALAPLVDVALK
743785888	13.2	3	31.3	48.1	EVPPELILPDNILPNK-TFDEIEFEK-HGMVAAGALVR
P84187	13.2	2	20.91	65.1	YNLSLGLGLNK-DVGYPVK
Q33301	13	1	3.38	247.1	LELSGKEER
Q9FPK7	12.9	5	54.86	29.1	DKVQQANYYGSLTQASTIR-APLVPPGTPVVNALAK-YVPYVGDSK-VLDIDLQK-AMDEYTSEIFMGGK
P00412	12.6	3	31.45	46.1	LLEVDNR-VVVPAK-MIVTSADVLHSWAVPSLGVK
223498893	12.6	1	4.72	163.1	GGKGEPPAFISPSASAVALADSLPARK
P21569	12.2	3	26.66	53.1	ALCTGEK-SGKPLHYK-TAENFR
Q08069	12.2	2	18.73	72.1	SAIVQVDAAPFK-ILDVVYNASNNELVR
P40280	11.9	2	15.42	74.1	AGLQFPVGR-ASSGGSKEAK
P12863	11.8	3	47.41	34.1	VAYALSQGLK-FFVGGNWK-VIACVGETLEQR
241946677	11.8	1	5.51	142.1	SLPPLPDPPAARDR
P56669	11.7	1	3.78	216.1	LAAMTGLDPK
P0C356	11.5	6	64.49	24.1	QILIEPIFAQWIQSAHGK-FSQGLAQDPTTR-TPLANLIR-DKPVALSIVQAR-TTYGFDILLSSTSGPAFNAGR-DYNPEQNEDNVLAR
P80607	11.5	5	28.34	51.1	YVDAVMTIPK-NLDFLEMWR-GYPFSLR-ASNPFVNLK-ASCISFK
P49104	11.4	2	11.95	82.1	YIIIGDTGVGK-LQIWDTAGQESFR
743934784	11.4	2	7.52	112.1	DAFVAPSASITGNVHVGR-LQGNYYFKEQLSR
P56659	11.3	1	3.8	215.1	LPGDTTSILK
Q05761	11.2	2	9.6	93.1	LILVESR-GISSSALPYK
P43283	11	4	22.76	58.1	IIAETGAGQHGVATATVCAR-ELDGILK-LLGAEVR-ESPLYFAER
548831875	10.6	2	6.56	48.3	HGMVAAGALVR-EVPPELVLPDNILPDKAK
Q08062	10.5	4	48.52	32.1	EFAPSIPEK-ALGQISER-NVSIYK-MELVDAAFPLLK
P0C378	10.2	1	3.76	218.1	IIYRLPHKDSK
O48557	9.9	2	10.68	88.1	FILDLLK-RYLEDVIAHK
Q7SIC9	9.6	8	61.72	26.1	FLAIDAVEK-VAVLNR-ISIEAGSTLGWQK-FAEYEK-AIGIDK-FGASAPAGTIYK-SVNTIR-AADELRK
A5H454	9.6	2	24.7	54.1	AQVESVCPGIVSCADILAVAAR-LHFHDCFVR
Q00827	9.4	3	21.75	61.1	ELEVIHCR-DVFGEGRITMRK-VKEIK
P0C516	9.4	1	8.4	105.1	IIPTTSGEKRAFTYYR
P08440	9.2	4	35.67	42.1	YYEAGAR-GILAADESTGTIGK-KPWWSLSFSFGR-GILAADESTGTIGKR
P46420	8.9	1	23.15	56.1	NPFGKVPVLEDGDLTLFESR
P46252	8.9	1	10.77	87.1	DITELIAAGR
657379745	8.9	1	4.52	173.1	YGSPDPFLSKLVNYIIEVPDEEEEK
O24415	8.8	1	10.09	89.1	DITEVIAAGR
51968918	8.7	2	6.62	48.2	LQGKNYFREQLSR-HGMVAAGALVR
147863572	8.7	2	13.63	77.1	IIPLGQWLPK-ALTSTATAQPLLR
P0C465	8.7	1	3.04	282.1	RCFLTGRPR
P24631	8.6	2	11.51	83.1	TIEVK-VLVISGERR
Q41764	8.6	1	3.78	217.1	FKEIVVDQVGDR
P0C353	8.5	8	76.22	20.1	GPFTGQGHK-SPEPEVK-YAEFLSFR-VAPATQPR-YNDLLDR-DILEAHK-ANLGFR-EIPLPHEFILNR
P23345	8.5	1	20.15	67.1	AVVVHADPDDLGK
734389125	8.4	1	5.36	147.1	APLVGSYIYDSCGCLRFSAPTSSITR
Q8H6A5	8.3	2	21.13	63.1	VVDIVDTFR-FLLSK
187438935	8.3	1	3.13	271.1	VKNIVIIGHSR
P30792	8	5	34.87	43.1	TLRAQPK-MVMLAK-GVDAQIASGGGR-IYDGDGFNYIK-LDQLQLLLK
727575053	8	1	5.01	153.1	TNHFEKNPTLYNVLAKSQSPK
Q9SWI6	8	1	3.95	204.1	SARQEFKNSEFSR
Q9XGD5	7.9	1	5.84	137.1	YIRFYRDFVLALNSALAADDR
558695724	7.7	2	13.14	77.2	LAVAINDLSR-IIPLGQWLPK
O65101	7.7	1	12.39	81.1	FFETFAAPFTK
557099964	7.4	1	3.62	225.1	IMDKINSIADIQGGKASIGK
O24581	7.3	5	59.13	3.2	IMEYFIK-ITPSWVAFTDSER-IINEPTAAAIAYGLDKK-IINEPTAAAIAYGGLDK-DAGVIAGLNVAR
148807207	7.3	2	10.07	90.1	GELDDVAAAKIEK-NLLSEKGELDDVAAAK
116782150	7.3	1	4.36	180.1	RFTLKQCHWHTPAEHTIDGK
P02582	7.2	4	31.33	47.1	LDLAGR-AGFAGDDAPR-ILTER-GILTLK
P38563	7.2	4	31.01	49.1	WGVANRGASIR-GYFEDR-DPFR-YILER
P00056	7.2	1	13.36	78.1	ADLIAYLK
P0C460	7.2	1	4.38	178.1	GALDAVAVK
727605069	7.2	1	3.34	251.1	VAVHDDSNSNARPVQPINKR
747093553	7.1	2	6.74	120.1	TVSMEQVKLLR-ATDPVVNK
Q8RW98	7.1	1	4.73	162.1	LDILER
P41978	6.8	1	4.86	158.1	KLSVETTANQDPLVTK
C0PF72	6.8	1	3.21	263.1	GSGMIHPNMATMLGVLTTDAQVSSDVWR
802577820	6.7	1	4.88	156.1	MAILSPTSSVSKEPFSCSPPLR
Q67EU8	6.4	1	3.4	245.1	ILEGGIETGSITEIYGEFRSGK
657403159	6.3	1	3.08	279.1	IEDKFYKLVNENHAGNK
685318923	6.2	1	3.51	232.1	ISRRCVTSSVSSNLIR
482573521	6.2	1	3.38	246.1	ITDAHESEESVGMIHPR
654168242	6.2	1	3.26	259.1	HASRSFGRLLSQTPR
15220853	6.2	1	3.02	284.1	TNNYEKNPTLYNSLAK
P52580	6.1	1	3.25	261.1	EAGNVKRFFPSEFGLDVDR
727488198	6.1	1	3.15	269.1	REKYETNPALYGELAK
529274104	5.9	1	3.63	223.1	NPDLFGKLATGQSPK
Q10717	5.8	4	21.08	64.1	LGINR-EDGIVSPVK-FAVR-DWREDGIVSPVK
P43188	5.8	1	3.56	228.1	YQLAHISAGDLLR
P12365	5.7	3	10.8	31.2	WVDALSDPR-LVLNR-IPERVVHARGASAK
719995436	5.5	2	7.28	114.1	LSWR-HKYLENSEHFEKLSK
658022294	5.4	1	5.84	136.1	ALAENNLALK
674243390	5.4	1	3.32	254.1	MGTLGRVIYTVGKAIR
P09562	5.3	2	8.44	103.1	LIWDTLEK-VDSKRLYYGR
695046806	5.3	1	3.86	211.1	VEYIVVIGHSR
225216957	5.2	2	9.06	100.1	RVLQVR-QQVELLR
B6SR79	5.2	1	5.44	146.1	TAGVGRLGGAR
550335458	5.2	1	3.98	198.1	VFLFPYIKSVTKQEK
P03936	5.2	1	3.19	266.1	RAVEVWRTADR
P38560	5.1	4	31.83	45.1	GYFEDR-AIFRDPFR-DPFR-YILER
727477875	5.1	1	5.87	135.1	ELETNYDFLGEMRQR
747053801	5.1	1	4.58	171.1	IPSGELWAGNPAK
P15719	5	2	19.59	70.1	AGVFYDK-SSAASTAVSIVDAIR
B6TNW8	4.9	1	3.49	236.1	AVTFVTGNAK
Q9XFH3	4.8	1	3.91	208.1	AVYPEESFSK
698500106	4.8	1	3.61	227.1	LQPPIDLFELR
Q08277	4.7	4	36.9	41.1	RAPFDLFDTR-ELISNASDALDK-APFDLFDTR-SDLVNNLGTIAR
P49102	4.7	3	12.99	80.1	HEGPAAPVIALSNPR-LFRFALPSSGQVLGLPVGK
695003564	4.7	1	4.85	159.1	KLTHEEILDIPK
158271535	4.6	1	9.61	92.1	IPSGELWGGSPAK
339013500	4.5	2	22.4	59.1	IIGFDNKR-IIGFDNK
Q10716	4.5	2	9.22	96.1	DKPYWIIK-LSVFKDNLR
152955979	4.4	1	4.87	157.1	LLDNIKLSGDNK
P25460	4.4	1	3.97	202.1	SIGLGFK
502145464	4.3	1	4.58	170.1	DLRAISGQTGEER
573956982	4.2	1	3.71	222.1	GRSRSAVTIGGSR
568860700	4.2	1	3.42	240.1	QITADLEAAGSR
Q43260	4.1	2	19.78	69.1	SLLIPFR-MGAFTLGVNR
734370550	4.1	1	3.29	256.1	ESVNNSLVNLK
Q9SP22	4	2	10.9	86.1	LLGGDVDQK-AAFDEAEK
Q43704	4	2	7.06	117.1	LTDEASDHIATSYAELR-TLESIIRLSTAHAK
694332498	4	1	6.71	121.1	EVSTVSEEQVK
P49727	4	1	3.98	199.1	LANSVDVASLR
Q93XP7	4	1	3.94	205.1	VIEEAMLSDSGMAVRQRAK
674872420	3.9	4	22.11	60.1	VTISLK-GYSSEQIQVLEGLDPVR-SPIHDVLGFRK-GLIQR
587887095	3.9	2	9.55	94.1	TVSKQQVELLR-QQVELLR
530279319	3.9	1	5.75	139.1	IGAPAKTK
508716068	3.9	1	4.1	195.1	TVSRDQVRALR
727426492	3.9	1	3.85	214.1	RGGVASNLIR
297323093	3.9	1	3.11	276.1	YFYAQAPK
761967055	3.9	1	3.04	281.1	AVAVEVRR
508775253	3.8	1	3.72	220.1	AISPSADRVKWDYR
438449	3.8	1	3.18	267.1	EAVNVSLANR
882246	3.7	1	7.65	110.1	VLTVIGHSR
727515781	3.7	1	7.49	113.1	LLNGIKGVEK
P23111	3.7	1	6.14	131.1	IGEGTYGVVYK
359491538	3.7	1	4.37	179.1	EGLDEIAAAK
460392993	3.7	1	3.28	258.1	AVADKRGAEK
P0C1M0	3.6	1	20.11	68.1	ALQESLASELAAR
557090181	3.6	1	9.37	95.1	SSIWYGCVLR
Q4G2J4	3.6	1	3.29	257.1	LVTNFLYFR
Q9FQA3	3.6	1	3.04	283.1	LLAANKAR
P49036	3.5	3	22.98	57.1	NLTGLVELYGR-NKPIIFSMAR-WISAQMNR
356497767	3.5	1	6.67	122.1	AELGGVAAAK
508708582	3.5	1	4.1	194.1	IETGFLHFKK
473760132	3.5	1	3.24	262.1	EVEDTGFK
727518480	3.4	2	8.23	106.1	IGLPARTK-LSLR
728835096	3.4	1	4.23	190.1	IITKSVKIEK-IITKSVKLEK
Q84N48	3.4	1	3.37	248.1	LRDLVPCVLLSFDDEQILMHR
Q32SG6	3.3	2	8.01	108.1	TLWSDRISGK-WAKHGRYLASGSDDQVILIHER
695039043	3.3	1	7.22	116.1	LIGLYRPPK
226461203	3.3	1	5.32	149.1	ALARATALR
731359674	3.3	1	4.25	187.1	FTVIACADSR
P48186	3.2	1	7.63	111.1	ILSTIR
685336907	3.2	1	6.79	119.1	GLKDLLSKK
661882193	3.2	1	6.24	130.1	FVSRNYYR
659128883	3.2	1	5.51	143.1	AFSTEVSK
674955390	3.2	1	5.51	144.1	TGIKHTQFMK
Q84TC2	3.2	1	4.13	192.1	NLRFASNFDLFK
2147328	3.2	1	3.02	285.1	AVTAIMFR
Q41769	3.1	1	6.67	123.1	IFNEEIQPQYAIQVLDELTK
731368733	3.1	1	6.08	132.1	ISHIMRTSK
51091953	3.1	1	5.64	140.1	MLERSK
674235296	3.1	1	4.65	166.1	GVTSSLIR
18401719	3.1	1	4.51	174.1	VEMELGTK
P49085	3.1	1	3.15	270.1	SLLLPCSLRNGQT
Q43272	3	1	13.05	79.1	IAWEEPFGPVLPVIR
734569004	3	1	6.83	118.1	LGELLSEK
300266867	3	1	3.91	207.1	VLSLKQK
629089412	2.9	2	7.82	109.1	GGRNVLTTIDQPYVYNPNSK-GQGIVGR
P0C483	2.9	1	6.04	133.1	INPLGFR
747093068	2.9	1	4.6	168.1	APLDMRCK
387864358	2.9	1	3.75	219.1	LQGKNHFR
C4IYS8	2.9	1	3.45	238.1	MGLGLGVR
P0C480	2.9	1	3.13	274.1	KLSTLQR
565349992	2.9	1	3.09	278.1	ALDRVGNR
475541753	2.9	1	3.05	280.1	ALLNLK
O24592	2.8	1	8.56	101.1	VDLSTGELTKFEYGEGR
Q8W2B7	2.8	1	3.56	229.1	LMGGSEEGEGIRK
P46659	2.8	1	3.01	288.1	KNFDFFSLK
P45633	2.7	1	9.2	97.1	DAFHLR
Q6XZ79	2.7	1	9.13	98.1	TALAFVTLR
P27898	2.7	1	3.4	244.1	TDQTDQIIGSR
685330405	2.7	1	3.33	252.1	LGELLTK
P04712	2.6	3	21.74	62.1	ALENEMLLR-WISAQMNR-FVLK
P49081	2.6	1	5.17	152.1	GVHAMGGMAAQIPIK
Q9FUM9	2.6	1	4.29	184.1	SVEIALEAR
414881803	2.6	1	4.27	186.1	MLERHR
604334488	2.5	1	6.33	129.1	LTNATIK
657994677	2.5	1	4.31	181.1	ITPNLTV
B6SJQ0	2.5	1	4.24	189.1	VDSELRKYPETR
P42390	2.5	1	4.06	196.1	VESLIQEVK
743872417	2.5	1	3.95	203.1	LYGALAK
P17788	2.5	1	3.62	226.1	QVKSNPR
162673662	2.4	3	11.39	84.1	RGISIADTLK-SVRHYFLPGFTSYRPK-LKHFDTISNDVPGGNR
P0C585	2.4	1	4.59	169.1	VFIDHPSFLEKVWGK
B4G072	2.3	1	6.36	128.1	FVPVTVEADPK
356549520	2.3	1	5.32	150.1	LNNNKLK
508706786	2.3	1	3.48	237.1	NNFLSFK
P93629	2.3	1	3.02	287.1	VIGIDIDNK
482570500	2.2	1	9.06	99.1	LLDAIK
Q8H6B1	2.2	2	8.43	104.1	AERATLVTQEK-IDSIPSASLDAIK
P93648	2.2	2	8.09	107.1	ILDEDHYGLSDVK-VIGTLRDGR
223527598	2.2	1	6.43	127.1	IDLYNR
695006290	2.2	1	3.18	268.1	VAELAK
A5H452	2.1	1	11.17	85.1	MGASLLR
C0PN26	2.1	1	5.29	151.1	QRAAQGEK
657980379	2.1	1	4.55	172.1	LLTTSER
561017568	2.1	1	4.51	175.1	LSEIIK
Q8LPU4	2.1	1	4.22	191.1	LLQMPTSFNK
P49105	2.1	1	3.92	206.1	TFTTAETMLNAR
B8A031	2	1	4.89	155.1	HLAASLTR
Q4G2J5	2	1	4.69	165.1	FEVWR
P24825	2	1	3.12	275.1	LGKAAAQK
Q41853	1.9	1	3.53	231.1	LSLADGK
307111592	1.9	1	3.4	242.1	LSKHLR
219886987	1.9	1	3.3	255.1	GERGLAR
685320990	1.8	1	6.49	125.1	LTREEK
Q43270	1.8	1	3.89	210.1	ASEGVRVLMLVWDDR
Q9SE94	1.8	1	3.5	235.1	TEEGVENLFER
527191893	1.7	1	4.29	183.1	FALR
P55005	1.6	1	9.69	91.1	LVQEAGLK
B4FAT0	1.6	1	5.61	141.1	EAYVGQSK
Q9S7B2	1.6	1	3.86	213.1	REAAWR
645272547	1.6	1	3.5	233.1	KEWAR
Q43250	1.6	1	3.21	264.1	FVPFGAGRR
O23813	1.5	1	5.89	134.1	LADPLGYVPK
P49101	1.5	1	4.85	160.1	ADREDIRR
694404340	1.5	1	4.71	164.1	FVDGIR
A1Y2B7	1.5	1	4.28	185.1	FDVDSGTMK
P12959	1.5	1	3.97	201.1	NNPVQNK
O50017	1.5	1	3.02	286.1	LDAAICEAEK
Q195N6	1.4	1	6.49	126.1	LIEVIK
P16024	1.4	1	3.72	221.1	IGLNSPLWLR
O23887	1.4	1	3.36	249.1	SDRPDPPAGFSKITTSEAEK
B4FGS2	1.4	1	3.2	265.1	LVQR
Q9T0N8	1.4	1	3.1	277.1	IVALAGER
Q9ZSV1	1.3	2	8.47	102.1	ITKGSVR-MQFLLK
Q41760	1.3	1	5.83	138.1	LPYGLSR
P04713	1.3	1	4.39	177.1	AGILEADR
B6TZD1	1.3	1	3.13	272.1	LLDQR
389650114	1.2	1	4.43	176.1	FLMIAKR
O63066	1.2	1	3.97	200.1	LQDLQRK
O24578	1.2	1	3.53	230.1	ILVSDR
P23225	1.1	3	13.68	76.1	VNAPAGQMQLK
K7WIZ6	1.1	1	5.5	145.1	DIVQEIK
P93647	1.1	1	5.34	148.1	VLGPPRFDDR
Q43255	1.1	1	3.86	212.1	LVSARR
O23888	1.1	1	3.44	239.1	YLESVSAASPTNTAK
Q9XHR2	1.1	1	3.26	260.1	LREIELEEKAK
P15718	1	1	4.65	167.1	LLEGDPLK
P49175	1	1	4.12	193.1	TVLLDTK
P49094	1	1	3.63	224.1	VPFLDK
661896438	0.9	1	4.31	182.1	WGIFIR
P31927	0.9	1	3.9	209.1	TVIVRGVTEK
P0C8M8	0.9	1	3.36	250.1	LISEIK
O65001	0.9	1	3.13	273.1	LAGELR
222640575	0.8	1	4.93	154.1	SIIGGSVSHIHR
P11155	0.8	1	3.33	253.1	LEHMKESK
Q8S4P4	0.7	1	6.55	124.1	GIEIFGK
P48190	0.7	1	3.5	234.1	ILIR-ILLR-LLLR-LIIR
P26307	0.7	1	3.4	243.1	IVLPK
8778840	0.4	1	4.24	188.1	LPVGETSLEK
P16025	0.2	1	4.02	197.1	ILSR-LLSR-LISR
