# Supplementary material for: Leaf proteome modulation and cytological features of seagrass Cymodocea nodosa in response to long-term high CO2 exposure in volcanic vents
Source: Sci Rep. 2020 Dec 18;10:22332. doi: 10.1038/s41598-020-78764-7 (PMC7749125; doi:10.1038/s41598-020-78764-7)
Supplement: Supplementary file 3 — Supplementary Information 3. [file 41598_2020_78764_MOESM3_ESM.xlsx]

## Sheet: title
Title : ST 2 Piro et al. Leaf proteome modulation and cytological features of seagrass Cymodocea nodosa in response to long-term high CO2 exposure in volcanic vents By Authors: Amalia Piro, Letizia Bernardo, Ilia Anna Serra, Isabel Barrote, Irene Olivé , Monya M. Costa, Luigi Lucini2, Rui Santos, Silvia Mazzuca, João Silva

## Sheet: spectra intensity
Leaf proteome modulation and cytological features of seagrass Cymodocea nodosa in response to long-term high CO2 exposure in volcanic vents Amalia Piro, Letizia Bernardo, Ilia Anna Serra, Isabel Barrote, Irene Olivé , Monya M. Costa, Luigi Lucini, Rui Santos, Silvia Mazzuca, João Silva Supplementary Table 3. MS/MS spectra intensity of ech identified proteins in each samples, protein accession num…
CC7-1	CC7-2	CC7-3	CC7-4	CC7-5	CC7-6	CC8-1	CC8-2	CC8-3	CC8-4	CC8-5	CC8-6	CC9-1	CC9-2	CC9-3	CC9-4	CC9-5	CC9-6	CN4_1	CN4_2	CN4_3	CN4_4	CN4_5	CN4_6	CN5_1	CN5_2	CN5_3	CN5_4	CN5_5	CN5_6	CN6-40	CN6-41	CN6-42	CN6-43	CN6-44	CN6-45	Database	%AA	Distinct	Distinct	Group	Subgroup	Protein Name
# spectra	# spectra	# spectra	# spectra	# spectra	# spectra	# spectra	# spectra	# spectra	# spectra	# spectra	# spectra	# spectra	# spectra	# spectra	# spectra	# spectra	# spectra	# spectra	# spectra	# spectra	# spectra	# spectra	# spectra	# spectra	# spectra	# spectra	# spectra	# spectra	# spectra	# spectra	# spectra	# spectra	# spectra	# spectra	# spectra	Accession #	Coverage	Peptides	Summed	#	#
total intensity	total intensity	total intensity	total intensity	total intensity	total intensity	total intensity	total intensity	total intensity	total intensity	total intensity	total intensity	total intensity	total intensity	total intensity	total intensity	total intensity	total intensity	total intensity	total intensity	total intensity	total intensity	total intensity	total intensity	total intensity	total intensity	total intensity	total intensity	total intensity	total intensity	total intensity	total intensity	total intensity	total intensity	total intensity	total intensity			(#)	MS/MS Search
																																							Score
9	6	13	0	0	1	4	1	6	0	0	0	16	10	22	1	0	4	6	23	70	10	9	9	1	13	47	7	5	10	33	21	52	15	11	5	P0C510	50.7	23	341.8	1	1.1	2 X
1120000	361000	1310000	0	0	24800	338000	97100	527000	0	0	0	1850000	764000	2530000	17600	0	168000	913000	4490000	49400000	734000	340000	360000	53000	2480000	29700000	338000	136000	301000	6500000	6610000	36400000	1920000	981000	331000
8	2	6	0	0	1	3	1	3	0	0	0	13	6	20	1	0	4	6	19	36	3	5	5	0	7	33	3	3	6	21	17	25	10	9	3	P00874	39.2	20	286.38		1.2
1160000	183000	639000	0	0	24800	311000	97100	247000	0	0	0	2320000	721000	6860000	17600	0	168000	878000	3930000	37800000	71900	177000	276000	0	1110000	27500000	103000	60200	237000	3100000	5920000	23000000	2240000	1200000	256000
11	12	34	3	1	1	3	1	11	0	0	0	12	16	38	3	2	1	0	7	26	2	0	0	0	0	33	1	0	0	12	5	32	2	0	0	P19023	51.1	21	330.24	2	2.1	2 X
615000	560000	4490000	85300	26600	65500	225000	80800	2180000	0	0	0	616000	827000	8080000	166000	91400	92200	0	178000	4200000	36000	0	0	0	0	5450000	29900	0	0	266000	193000	5210000	103000	0	0
6	15	33	11	9	0	6	1	19	1	0	0	13	18	45	11	9	0	0	6	24	7	0	0	0	0	31	3	0	0	12	7	32	10	0	0	P00827	44.5	20	288.03		2.2
396000	757000	10400000	327000	207000	0	273000	54300	6390000	5050	0	0	1060000	1330000	16000000	558000	387000	0	0	148000	6360000	118000	0	0	0	0	7410000	73600	0	0	319000	216000	6780000	359000	0	0
0	2	0	0	0	0	0	1	0	0	0	0	4	12	0	0	1	0	0	17	0	0	0	0	0	2	0	0	0	0	8	15	0	0	0	0	P11143	29.1	16	234.41	3	3.1	2 X
0	28900	0	0	0	0	0	9190	0	0	0	0	63900	320000	0	0	5440	0	0	1420000	0	0	0	0	0	107000	0	0	0	0	172000	2110000	0	0	0	0
0	2	0	0	0	0	0	1	0	0	0	0	0	7	0	0	0	0	0	2	0	0	0	0	0	1	0	0	0	0	1	4	0	0	0	0	O24581	7.3	5	59.13		3.2
0	28900	0	0	0	0	0	9190	0	0	0	0	0	196000	0	0	0	0	0	73000	0	0	0	0	0	101000	0	0	0	0	44400	210000	0	0	0	0
6	8	20	0	1	0	7	1	11	0	0	0	16	15	23	1	2	0	0	23	9	0	0	0	0	1	21	1	0	0	12	17	20	0	0	1	P0C2Z4	25	13	202.08	4	4.1
501000	890000	6100000	0	8870	0	428000	65100	2190000	0	0	0	2620000	2160000	7690000	16800	39100	0	0	4180000	805000	0	0	0	0	66200	4180000	20000	0	0	711000	2150000	9080000	0	0	14400
2	1	8	0	0	0	0	0	1	0	0	0	6	4	14	0	0	0	0	8	14	0	0	0	0	0	20	0	0	0	7	7	17	0	0	0	P0C520	36.9	18	186.57	5	5.1
159000	66200	1590000	0	0	0	0	0	157000	0	0	0	1070000	469000	3170000	0	0	0	0	1560000	4970000	0	0	0	0	0	5860000	0	0	0	453000	829000	7280000	0	0	0
2	1	0	5	0	0	1	0	0	1	0	0	3	3	1	5	0	0	0	5	2	13	1	1	0	0	5	18	1	0	5	5	4	13	5	1	P09315	33.2	14	158.34	6	6.1
127000	23700	0	141000	0	0	34300	0	0	39100	0	0	78000	45100	5780	265000	0	0	0	119000	69100	2180000	25100	16700	0	0	113000	4550000	24200	0	103000	192000	114000	4240000	131000	20900
16	7	4	12	1	3	11	4	0	7	0	0	13	12	7	13	2	6	1	0	0	0	0	1	0	0	0	0	0	0	13	2	0	0	0	0	P0C365	23.2	11	147.86	7	7.1	2 X
6110000	463000	144000	2180000	2680	48200	2410000	288000	0	527000	0	0	5720000	1270000	350000	4560000	52900	154000	9260	0	0	0	0	71200	0	0	0	0	0	0	892000	62200	0	0	0	0
8	3	4	6	1	3	10	4	0	5	0	0	8	5	4	9	2	5	1	0	0	0	0	1	0	0	0	0	0	0	7	1	0	0	0	0	P48187	13.5	9	97.79		7.2
3280000	179000	144000	1120000	2680	48200	1870000	288000	0	276000	0	0	3850000	735000	283000	3330000	52900	142000	9260	0	0	0	0	71200	0	0	0	0	0	0	578000	26700	0	0	0	0
1	0	0	15	11	0	0	0	0	4	5	0	3	8	3	11	10	0	0	0	0	5	12	0	0	0	0	0	15	0	0	2	0	0	18	0	P0C387	33.7	10	146.92	8	8.1
11900	0	0	1380000	999000	0	0	0	0	107000	228000	0	81100	334000	54600	2210000	1610000	0	0	0	0	177000	772000	0	0	0	0	0	943000	0	0	8410	0	0	1810000	0
0	0	1	0	0	0	0	0	0	0	0	0	0	0	4	0	0	0	0	0	16	0	0	0	0	0	15	0	0	0	1	0	16	0	0	0	Q41741	32.4	13	138.95	9	9.1
0	0	16500	0	0	0	0	0	0	0	0	0	0	0	82000	0	0	0	0	0	1160000	0	0	0	0	0	801000	0	0	0	9010	0	1180000	0	0	0
0	0	1	0	0	0	0	0	0	0	0	0	1	0	3	0	0	1	1	4	18	0	0	2	0	0	13	1	0	1	4	5	14	2	1	1	Q41803	21.4	12	137.93	10	10.1
0	0	53200	0	0	0	0	0	0	0	0	0	42200	0	126000	0	0	526000	68500	160000	3610000	0	0	245000	0	0	2500000	20000	0	156000	185000	339000	2090000	111000	17800	20400
0	0	0	0	0	9	0	0	0	0	0	4	0	0	0	0	0	11	0	0	0	0	0	13	0	0	0	0	0	11	0	0	0	0	0	14	P49076	50.2	9	129.53	11	11.1
0	0	0	0	0	364000	0	0	0	0	0	121000	0	0	0	0	0	972000	0	0	0	0	0	1260000	0	0	0	0	0	829000	0	0	0	0	0	1420000
3	4	0	2	8	0	0	0	0	0	2	0	4	5	2	3	6	0	0	1	0	1	11	1	0	0	1	1	8	1	4	2	0	0	10	1	P04709	19.8	9	122.17	12	12.1
109000	73500	0	41200	564000	0	0	0	0	0	86700	0	209000	105000	48600	89300	1080000	0	0	10600	0	83400	2360000	4950	0	0	8900	74000	2400000	9120	87800	16800	0	0	2630000	15700
5	5	5	8	0	1	0	0	1	6	0	0	9	9	9	9	2	2	0	4	1	11	1	1	0	0	3	10	1	1	4	3	2	11	4	2	Q43247	19.5	8	122.05	13	13.1	2 X
180000	275000	278000	1410000	0	8850	0	0	41900	735000	0	0	656000	572000	520000	3290000	109000	59800	0	79500	35400	2420000	23900	29200	0	0	86700	3230000	24300	22600	163000	187000	57100	5020000	133000	57800
5	6	7	11	0	1	0	0	1	7	0	0	8	8	12	9	3	2	0	4	1	11	1	1	0	0	5	9	2	1	4	3	2	12	5	2	P08735	19.8	7	99.01		13.2
180000	340000	399000	2630000	0	8850	0	0	41900	1710000	0	0	786000	559000	691000	4090000	152000	59800	0	79500	35400	2520000	23900	29200	0	0	99300	3540000	35800	22600	163000	187000	57100	5890000	204000	57800
13	5	3	2	8	4	11	1	2	0	9	0	14	7	7	2	5	5	0	0	0	0	2	0	0	0	0	0	1	0	8	4	0	0	1	3	P0C435	29.7	8	121.47	14	14.1
2830000	319000	95400	55700	644000	36200	3460000	160000	76500	0	1370000	0	3140000	962000	385000	101000	1140000	115000	0	0	0	0	19500	0	0	0	0	0	15500	0	434000	141000	0	0	8530	38200
14	3	3	4	2	1	2	1	1	2	0	0	12	5	4	4	2	1	0	0	0	0	0	2	0	1	0	0	0	0	9	1	0	0	2	2	P05641	16.1	10	120.95	15	15.1	2 X
1170000	57300	70900	76600	44400	17900	186000	4190	48100	36200	0	0	1830000	265000	205000	201000	149000	36800	0	0	0	0	0	35100	0	137000	0	0	0	0	570000	19300	0	0	26200	46000
11	2	2	2	2	0	2	1	1	1	0	0	11	5	2	3	2	0	0	0	0	0	0	0	0	1	0	0	0	0	8	1	0	0	2	0	P0C362	17.9	9	105.63		15.2
837000	36000	50100	40500	44400	0	186000	4190	48100	24700	0	0	1440000	209000	110000	161000	149000	0	0	0	0	0	0	0	0	137000	0	0	0	0	447000	19300	0	0	26200	0
13	8	4	4	15	1	5	2	2	0	11	0	10	7	4	4	11	3	0	3	0	0	3	2	0	0	0	0	5	2	8	2	1	0	8	1	P0C432	22.9	7	118.27	16	16.1
1990000	336000	81100	113000	3010000	22600	348000	47100	58900	0	1800000	0	2420000	534000	372000	244000	3970000	104000	0	42200	0	0	139000	43900	0	0	0	0	260000	64900	376000	97200	10700	0	434000	50700
0	1	1	0	0	0	0	0	0	0	0	0	2	2	2	0	0	0	0	9	10	0	0	0	0	0	9	0	0	0	4	2	7	0	0	0	P42895	28.2	10	112.01	17	17.1	2 X
0	15500	10800	0	0	0	0	0	0	0	0	0	43900	32400	70200	0	0	0	0	155000	1090000	0	0	0	0	0	937000	0	0	0	99100	62600	708000	0	0	0
0	0	0	0	0	0	0	0	0	0	0	0	0	2	0	0	0	0	0	3	6	0	0	0	0	0	6	0	0	0	0	1	5	0	0	0	P26301	20.6	8	76.51		17.2
0	0	0	0	0	0	0	0	0	0	0	0	0	32400	0	0	0	0	0	53400	599000	0	0	0	0	0	526000	0	0	0	0	23100	408000	0	0	0
0	0	0	0	0	0	0	0	0	0	0	0	0	0	1	0	0	0	0	0	0	10	0	0	0	0	1	6	0	0	0	0	0	7	0	0	751871643	30.5	8	88.9	18	18.1
0	0	0	0	0	0	0	0	0	0	0	0	0	0	30400	0	0	0	0	0	0	1300000	0	0	0	0	39900	746000	0	0	0	0	0	1000000	0	0
0	0	0	0	1	0	0	0	0	0	0	0	0	0	0	0	8	0	0	0	0	0	5	0	0	0	0	0	10	0	0	0	0	0	7	0	P49106	23.7	8	80.73	19	19.1
0	0	0	0	4370	0	0	0	0	0	0	0	0	0	0	0	397000	0	0	0	0	0	343000	0	0	0	0	0	697000	0	0	0	0	0	413000	0
5	0	0	0	0	0	5	0	0	0	0	0	9	0	0	0	0	0	0	0	0	0	0	0	0	0	0	0	0	0	2	0	0	0	0	0	P0C353	8.5	8	76.22	20	20.1
495000	0	0	0	0	0	379000	0	0	0	0	0	1150000	0	0	0	0	0	0	0	0	0	0	0	0	0	0	0	0	0	103000	0	0	0	0	0
0	0	0	0	0	0	0	0	0	0	0	0	0	0	0	0	0	0	0	9	0	1	1	0	0	0	0	0	1	0	0	13	1	1	1	0	Q43298	16.3	9	75.55	21	21.1
0	0	0	0	0	0	0	0	0	0	0	0	0	0	0	0	0	0	0	200000	0	28200	51900	0	0	0	0	0	71500	0	0	649000	31700	45800	68400	0
0	0	0	0	0	0	0	0	0	0	0	0	0	1	0	0	0	0	0	9	0	0	0	0	0	0	0	0	0	0	0	8	0	0	0	0	P49087	15.8	8	71.53	22	22.1
0	0	0	0	0	0	0	0	0	0	0	0	0	22300	0	0	0	0	0	233000	0	0	0	0	0	0	0	0	0	0	0	362000	0	0	0	0
4	2	0	2	2	9	1	0	0	0	0	8	3	5	6	5	5	7	0	1	0	0	0	6	0	0	0	0	0	3	4	3	1	0	0	7	P05642	25.1	4	67.37	23	23.1
620000	260000	0	143000	182000	2420000	20600	0	0	0	0	1190000	720000	155000	301000	404000	183000	1650000	0	3310	0	0	0	645000	0	0	0	0	0	393000	466000	25800	19600	0	0	685000
4	0	0	0	0	0	2	0	0	0	0	0	11	1	2	0	0	1	0	0	0	0	0	0	0	0	0	0	0	0	5	1	0	0	0	0	P0C356	11.5	6	64.49	24	24.1
414000	0	0	0	0	0	287000	0	0	0	0	0	1150000	15900	29400	0	0	16100	0	0	0	0	0	0	0	0	0	0	0	0	280000	13900	0	0	0	0
3	8	5	4	14	3	1	2	0	1	11	1	4	5	6	2	8	4	1	3	2	4	2	8	3	2	2	2	4	9	4	2	3	2	3	6	P06671	32	5	63.1	25	25.1
425000	686000	1020000	298000	11900000	327000	250000	289000	0	50900	2430000	182000	1330000	996000	879000	482000	14900000	616000	40900	136000	149000	148000	90300	7560000	1320000	418000	64300	62400	118000	3890000	309000	182000	174000	93600	172000	5450000
1	0	0	0	0	0	0	0	0	0	0	0	0	1	0	0	0	0	0	4	0	1	0	0	0	1	0	1	0	0	4	4	0	2	0	0	Q7SIC9	9.6	8	61.72	26	26.1
3480	0	0	0	0	0	0	0	0	0	0	0	0	14400	0	0	0	0	0	508000	0	38600	0	0	0	75300	0	31900	0	0	307000	979000	0	74000	0	0
0	0	0	0	1	0	0	0	0	0	0	0	0	0	0	0	1	0	0	0	9	0	0	0	0	0	5	0	0	0	0	0	4	0	0	0	Q41783	20.8	7	57.9	27	27.1
0	0	0	0	1250000	0	0	0	0	0	0	0	0	0	0	0	1550000	0	0	0	312000	0	0	0	0	0	137000	0	0	0	0	0	175000	0	0	0
1	0	0	0	0	1	0	0	0	0	0	0	0	3	0	1	3	3	0	3	1	0	1	5	0	0	3	1	2	4	6	5	0	1	4	3	P27923	34.8	6	55.09	28	28.1
9330	0	0	0	0	41100	0	0	0	0	0	0	0	18900	0	15000	91000	126000	0	55600	7870	0	34100	662000	0	0	7970	5280	55300	292000	154000	150000	0	13500	87400	342000
0	0	1	0	0	0	0	0	0	0	0	0	1	2	6	0	0	0	0	7	0	0	0	0	0	0	2	0	0	0	0	4	3	0	0	0	Q9FPK7	12.9	5	54.86	29	29.1
0	0	14800	0	0	0	0	0	0	0	0	0	21900	45200	204000	0	0	0	0	314000	0	0	0	0	0	0	61600	0	0	0	0	145000	147000	0	0	0
0	0	0	0	0	0	0	0	0	0	0	0	0	0	0	0	0	0	0	0	5	0	0	1	0	0	3	0	0	1	0	0	3	0	0	1	Q02245	16.6	7	51.97	30	30.1	3 X
0	0	0	0	0	0	0	0	0	0	0	0	0	0	0	0	0	0	0	0	163000	0	0	260000	0	0	68800	0	0	209000	0	0	68200	0	0	162000
0	0	0	0	0	0	0	0	0	0	0	0	0	0	0	0	0	0	0	0	7	0	0	1	0	0	3	0	0	1	0	0	4	0	0	1	P14640	13.5	6	52.83		30.2
0	0	0	0	0	0	0	0	0	0	0	0	0	0	0	0	0	0	0	0	196000	0	0	260000	0	0	78800	0	0	209000	0	0	86000	0	0	162000
0	0	0	0	0	0	0	0	0	0	0	0	0	0	0	0	0	0	0	0	5	1	0	0	0	0	3	0	0	0	0	0	3	0	0	0	P18122	14.4	6	48.95	31	31.1	2 X
0	0	0	0	0	0	0	0	0	0	0	0	0	0	0	0	0	0	0	0	134000	1100	0	0	0	0	75800	0	0	0	0	0	20900	0	0	0
0	0	0	0	0	0	0	0	0	0	0	0	0	0	0	0	0	0	0	0	1	1	0	0	0	0	1	0	0	0	0	0	0	0	0	0	P12365	5.7	3	10.8		31.2
0	0	0	0	0	0	0	0	0	0	0	0	0	0	0	0	0	0	0	0	8720	1100	0	0	0	0	52600	0	0	0	0	0	0	0	0	0
0	0	0	0	0	0	0	0	0	0	0	0	0	0	0	1	0	0	0	3	0	4	1	0	0	0	1	5	1	0	2	3	0	4	3	1	Q08062	10.5	4	48.52	32	32.1
0	0	0	0	0	0	0	0	0	0	0	0	0	0	0	71000	0	0	0	54400	0	715000	4020	0	0	0	30100	943000	4600	0	53700	294000	0	923000	49500	4030
0	0	0	0	0	0	0	0	0	0	0	0	1	0	1	3	0	0	0	1	4	4	0	0	0	0	3	3	0	0	2	1	4	6	0	0	Q9ZT00	17.3	5	47.47	33	33.1
0	0	0	0	0	0	0	0	0	0	0	0	14000	0	11700	235000	0	0	0	25600	259000	221000	0	0	0	0	68200	176000	0	0	12300	6840	322000	217000	0	0
1	0	1	0	4	0	0	0	0	0	3	0	2	1	1	4	4	0	0	0	0	0	3	3	0	0	0	0	0	5	0	0	0	0	0	5	P12863	11.8	3	47.41	34	34.1
21100	0	19800	0	201000	0	0	0	0	0	234000	0	49400	11500	19400	71700	409000	0	0	0	0	0	67500	792000	0	0	0	0	0	1270000	0	0	0	0	0	894000
0	0	0	0	0	0	0	0	0	0	0	0	0	0	0	0	0	0	0	0	0	0	4	0	0	0	0	0	5	0	0	0	0	0	5	0	O22424	17.7	5	47.31	35	35.1
0	0	0	0	0	0	0	0	0	0	0	0	0	0	0	0	0	0	0	0	0	0	193000	0	0	0	0	0	259000	0	0	0	0	0	233000	0
0	0	0	0	0	0	0	0	0	0	0	0	0	0	0	0	0	1	0	4	0	0	0	0	0	0	0	0	0	0	0	6	0	0	0	0	P93805	13.2	6	43.75	36	36.1
0	0	0	0	0	0	0	0	0	0	0	0	0	0	0	0	0	32000	0	52100	0	0	0	0	0	0	0	0	0	0	0	239000	0	0	0	0
0	0	0	0	1	0	0	0	0	0	0	0	0	0	0	0	2	1	0	0	0	0	1	4	0	0	0	0	0	4	0	0	0	0	0	3	P49120	22.6	4	40.99	37	37.1
0	0	0	0	20300	0	0	0	0	0	0	0	0	0	0	0	71500	91800	0	0	0	0	24400	938000	0	0	0	0	0	734000	0	0	0	0	0	301000
0	0	0	0	0	0	0	0	0	0	0	0	0	0	0	0	0	1	0	0	0	0	0	4	0	0	0	0	0	4	0	0	0	0	0	4	Q41811	40.7	4	40.73	38	38.1
0	0	0	0	0	0	0	0	0	0	0	0	0	0	0	0	0	5940	0	0	0	0	0	203000	0	0	0	0	0	286000	0	0	0	0	0	84800
0	0	0	0	0	2	0	0	0	0	0	0	0	0	0	0	0	3	0	0	0	0	0	4	0	0	0	0	0	6	0	0	0	0	0	4	P0C359	60.4	4	40.05	39	39.1
0	0	0	0	0	136000	0	0	0	0	0	0	0	0	0	0	0	39100	0	0	0	0	0	110000	0	0	0	0	0	101000	0	0	0	0	0	81100
0	0	0	0	0	2	0	0	0	0	0	3	0	0	0	0	0	2	0	0	0	0	0	2	0	0	0	0	0	2	0	0	0	0	0	3	P0C368	26.5	2	38.6	40	40.1
0	0	0	0	0	279000	0	0	0	0	0	85200	0	0	0	0	0	613000	0	0	0	0	0	328000	0	0	0	0	0	151000	0	0	0	0	0	385000
0	0	0	0	0	0	0	0	0	0	0	0	0	0	0	0	0	0	0	5	0	0	0	0	0	0	0	0	0	0	0	1	0	0	0	0	Q08277	4.7	4	36.9	41	41.1
0	0	0	0	0	0	0	0	0	0	0	0	0	0	0	0	0	0	0	145000	0	0	0	0	0	0	0	0	0	0	0	60500	0	0	0	0
0	0	0	0	0	0	0	0	0	0	0	0	2	0	1	2	0	0	0	1	1	2	0	0	0	0	1	4	0	0	3	1	0	6	0	0	P08440	9.2	4	35.67	42	42.1
0	0	0	0	0	0	0	0	0	0	0	0	49100	0	11900	116000	0	0	0	10000	15200	394000	0	0	0	0	5850	386000	0	0	60300	35900	0	1220000	0	0
0	0	0	1	0	0	0	0	0	0	0	0	0	1	0	0	0	0	0	3	0	0	0	0	0	0	1	0	0	0	0	4	0	0	0	0	P30792	8	5	34.87	43	43.1
0	0	0	23000	0	0	0	0	0	0	0	0	0	34500	0	0	0	0	0	88600	0	0	0	0	0	0	7530	0	0	0	0	261000	0	0	0	0
0	0	0	0	0	2	0	0	0	0	0	1	0	0	0	0	0	4	0	1	0	0	0	2	0	0	0	0	0	2	0	0	0	0	0	2	P0C438	35.7	4	33.93	44	44.1	2 X
0	0	0	0	0	38500	0	0	0	0	0	34100	0	0	0	0	0	193000	0	55700	0	0	0	114000	0	0	0	0	0	138000	0	0	0	0	0	122000
0	1	0	0	0	2	0	0	0	0	0	1	0	0	0	0	0	3	0	0	0	0	0	1	0	0	0	0	0	0	0	0	0	0	0	1	P08529	30.8	3	24.16		44.2
0	73100	0	0	0	38500	0	0	0	0	0	34100	0	0	0	0	0	139000	0	0	0	0	0	23700	0	0	0	0	0	0	0	0	0	0	0	20200
0	0	0	1	1	0	0	0	0	0	0	0	0	0	0	1	1	0	0	0	0	3	1	0	0	0	0	3	1	0	1	0	0	1	1	0	P38560	5.1	4	31.83	45	45.1
0	0	0	16900	31300	0	0	0	0	0	0	0	0	0	0	29700	81300	0	0	0	0	741000	55100	0	0	0	0	685000	53800	0	18500	0	0	249000	72800	0
0	0	0	0	3	0	0	0	0	0	2	0	0	0	0	0	2	0	0	0	0	0	3	0	0	0	0	0	2	0	0	0	0	0	2	0	P00412	12.6	3	31.45	46	46.1
0	0	0	0	150000	0	0	0	0	0	54400	0	0	0	0	0	229000	0	0	0	0	0	161000	0	0	0	0	0	99600	0	0	0	0	0	103000	0
0	0	0	0	0	0	0	0	0	0	0	0	0	0	0	0	0	0	0	0	0	4	0	0	0	0	0	1	0	0	0	0	0	3	0	0	P02582	7.2	4	31.33	47	47.1
0	0	0	0	0	0	0	0	0	0	0	0	0	0	0	0	0	0	0	0	0	965000	0	0	0	0	0	292000	0	0	0	0	0	689000	0	0
0	0	0	0	1	0	0	0	0	0	0	0	0	0	0	0	2	1	0	0	0	0	5	0	0	0	0	0	3	0	0	0	0	0	5	0	743785888	13.2	3	31.3	48	48.1	3 X
0	0	0	0	7290	0	0	0	0	0	0	0	0	0	0	0	72500	41800	0	0	0	0	180000	0	0	0	0	0	131000	0	0	0	0	0	211000	0
0	0	0	0	1	0	0	0	0	0	0	0	0	0	0	0	0	1	0	0	0	0	0	0	0	0	0	0	0	0	0	0	0	0	0	0	51968918	8.7	2	6.62		48.2
0	0	0	0	56600	0	0	0	0	0	0	0	0	0	0	0	0	41800	0	0	0	0	0	0	0	0	0	0	0	0	0	0	0	0	0	0
0	1	0	0	0	0	0	0	0	0	0	0	0	0	0	0	0	1	0	0	0	0	0	0	0	0	0	0	0	0	0	0	0	0	0	0	548831875	10.6	2	6.56		48.3
0	4460	0	0	0	0	0	0	0	0	0	0	0	0	0	0	0	41800	0	0	0	0	0	0	0	0	0	0	0	0	0	0	0	0	0	0
0	0	0	1	1	1	0	0	0	0	0	0	0	0	0	1	1	1	0	0	0	3	0	1	0	0	0	2	0	0	1	0	0	1	0	1	P38563	7.2	4	31.01	49	49.1
0	0	0	16900	16400	42900	0	0	0	0	0	0	0	0	0	29700	140000	36000	0	0	0	741000	0	65000	0	0	0	515000	0	0	18500	0	0	249000	0	56600
0	0	0	0	2	1	0	0	0	0	0	0	0	0	0	0	1	1	0	0	0	0	0	3	0	0	0	0	0	5	0	0	0	0	0	5	Q05737	18.7	4	29.13	50	50.1
0	0	0	0	41200	22700	0	0	0	0	0	0	0	0	0	0	51900	39700	0	0	0	0	0	211000	0	0	0	0	0	236000	0	0	0	0	0	191000
0	0	0	0	0	0	0	0	0	0	0	0	0	0	0	0	0	0	0	0	0	5	0	0	0	0	0	6	0	0	0	0	0	3	0	0	P80607	11.5	5	28.34	51	51.1
0	0	0	0	0	0	0	0	0	0	0	0	0	0	0	0	0	0	0	0	0	130000	0	0	0	0	0	121000	0	0	0	0	0	80300	0	0
0	0	0	0	0	0	0	0	0	0	0	0	0	0	1	0	0	0	0	0	0	0	0	2	0	0	0	0	0	1	0	0	0	0	0	2	P19950	26.8	3	28.34	52	52.1
0	0	0	0	0	0	0	0	0	0	0	0	0	0	24300	0	0	0	0	0	0	0	0	298000	0	0	0	0	0	116000	0	0	0	0	0	198000
0	0	0	0	0	2	0	0	0	0	0	0	0	0	0	0	0	1	0	0	0	0	0	1	0	0	0	0	0	3	0	0	0	0	0	2	P21569	12.2	3	26.66	53	53.1
0	0	0	0	0	192000	0	0	0	0	0	0	0	0	0	0	0	381000	0	0	0	0	0	1780000	0	0	0	0	0	1560000	0	0	0	0	0	1930000
1	0	4	1	1	0	0	0	0	3	0	0	0	0	3	1	1	0	0	0	1	1	1	0	0	0	0	0	0	0	0	0	0	1	0	0	A5H454	9.6	2	24.7	54	54.1
50800	0	1650000	850000	84200	0	0	0	0	663000	0	0	0	0	1730000	780000	138000	0	0	0	335000	59000	50600	0	0	0	0	0	0	0	0	0	0	129000	0	0
0	0	0	0	0	2	0	0	0	0	0	2	0	0	0	0	0	1	0	0	0	0	0	2	0	0	0	0	0	2	0	0	0	0	0	1	P35083	17.5	2	23.48	55	55.1
0	0	0	0	0	37100	0	0	0	0	0	56100	0	0	0	0	0	47100	0	0	0	0	0	215000	0	0	0	0	0	149000	0	0	0	0	0	127000
1	0	2	1	3	0	0	0	0	0	2	0	2	1	1	0	2	0	0	0	0	0	0	2	0	0	1	1	0	4	1	1	0	0	1	3	P46420	8.9	1	23.15	56	56.1
55500	0	65100	49500	197000	0	0	0	0	0	344000	0	110000	56400	37900	0	420000	0	0	0	0	0	0	875000	0	0	4390	16700	0	1150000	64800	26900	0	0	23500	859000
0	0	0	0	0	0	0	0	0	0	0	0	0	0	0	0	0	0	0	0	0	0	0	0	0	0	0	0	0	0	1	3	0	0	0	0	P49036	3.5	3	22.98	57	57.1
0	0	0	0	0	0	0	0	0	0	0	0	0	0	0	0	0	0	0	0	0	0	0	0	0	0	0	0	0	0	6930	124000	0	0	0	0
0	0	0	0	0	0	0	0	0	0	0	0	0	0	0	0	0	0	0	0	3	0	0	0	0	0	0	0	0	0	0	0	0	2	0	0	P43283	11	4	22.76	58	58.1
0	0	0	0	0	0	0	0	0	0	0	0	0	0	0	0	0	0	0	0	126000	0	0	0	0	0	0	0	0	0	0	0	0	58800	0	0
0	0	0	0	0	5	0	0	0	0	0	1	0	0	0	0	0	2	0	1	0	0	0	3	0	0	0	0	0	3	0	1	0	0	0	1	339013500	4.5	2	22.4	59	59.1
0	0	0	0	0	867000	0	0	0	0	0	302000	0	0	0	0	0	736000	0	31300	0	0	0	735000	0	0	0	0	0	885000	0	22000	0	0	0	1400000
0	0	0	0	0	1	0	0	0	0	0	0	0	0	0	1	0	1	0	0	0	1	0	1	0	0	0	1	0	1	0	0	0	1	0	3	674872420	3.9	4	22.11	60	60.1
0	0	0	0	0	99500	0	0	0	0	0	0	0	0	0	2110000	0	265000	0	0	0	1590000	0	23400	0	0	0	2000000	0	189000	0	0	0	2670000	0	375000
0	0	0	0	3	0	0	0	0	0	4	0	0	0	1	1	1	0	0	0	0	0	0	2	0	0	0	0	0	2	0	0	0	0	0	2	Q00827	9.4	3	21.75	61	61.1
0	0	0	0	393000	0	0	0	0	0	264000	0	0	0	6300	22300	103000	0	0	0	0	0	0	192000	0	0	0	0	0	158000	0	0	0	0	0	217000
0	0	0	0	0	0	0	0	0	0	0	0	0	0	0	0	0	0	0	1	0	0	0	0	0	0	0	0	1	0	2	2	0	0	0	0	P04712	2.6	3	21.74	62	62.1
0	0	0	0	0	0	0	0	0	0	0	0	0	0	0	0	0	0	0	52300	0	0	0	0	0	0	0	0	262000	0	40100	153000	0	0	0	0
0	0	0	0	0	1	0	0	0	0	0	0	0	0	0	0	0	1	0	0	0	0	0	2	0	0	0	0	0	1	0	0	0	0	0	1	Q8H6A5	8.3	2	21.13	63	63.1
0	0	0	0	0	39500	0	0	0	0	0	0	0	0	0	0	0	94600	0	0	0	0	0	259000	0	0	0	0	0	117000	0	0	0	0	0	184000
0	0	1	0	2	0	0	0	0	0	0	0	0	0	0	0	1	0	0	0	0	0	0	0	0	0	0	0	0	1	0	0	1	0	0	0	Q10717	5.8	4	21.08	64	64.1
0	0	31600	0	153000	0	0	0	0	0	0	0	0	0	0	0	73800	0	0	0	0	0	0	0	0	0	0	0	0	31500	0	0	303000	0	0	0
0	0	0	1	0	0	0	0	0	0	0	0	0	0	0	1	0	0	0	0	0	2	0	0	0	0	0	2	0	0	0	0	0	1	0	0	P84187	13.2	2	20.91	65	65.1
0	0	0	22500	0	0	0	0	0	0	0	0	0	0	0	48800	0	0	0	0	0	117000	0	0	0	0	0	91200	0	0	0	0	0	39700	0	0
0	0	0	0	0	0	0	0	0	0	0	0	0	0	0	0	0	0	0	0	0	0	0	3	0	0	0	0	0	2	0	0	0	0	0	0	P69246	16.9	3	20.24	66	66.1
0	0	0	0	0	0	0	0	0	0	0	0	0	0	0	0	0	0	0	0	0	0	0	218000	0	0	0	0	0	180000	0	0	0	0	0	0
0	0	0	0	0	2	0	0	0	0	0	2	0	0	0	0	0	2	0	0	0	0	0	1	0	0	0	0	0	3	0	0	0	0	0	1	P23345	8.5	1	20.15	67	67.1
0	0	0	0	0	936000	0	0	0	0	0	677000	0	0	0	0	0	796000	0	0	0	0	0	87600	0	0	0	0	0	300000	0	0	0	0	0	61100
0	0	0	1	0	0	0	0	0	0	0	0	0	0	0	1	0	0	0	0	0	2	0	0	0	0	0	1	1	0	0	0	0	1	2	1	P0C1M0	3.6	1	20.11	68	68.1
0	0	0	5380	0	0	0	0	0	0	0	0	0	0	0	25600	0	0	0	0	0	117000	0	0	0	0	0	74800	7020	0	0	0	0	103000	41600	16000
0	0	0	0	0	0	0	0	0	0	0	0	0	0	0	1	0	0	0	0	0	3	0	0	0	0	0	3	0	0	0	0	0	2	0	0	Q43260	4.1	2	19.78	69	69.1
0	0	0	0	0	0	0	0	0	0	0	0	0	0	0	24000	0	0	0	0	0	105000	0	0	0	0	0	113000	0	0	0	0	0	63300	0	0
0	0	0	0	0	0	0	0	0	0	0	0	0	0	0	0	0	0	0	0	3	1	0	0	0	0	0	4	0	0	0	0	0	3	0	0	P15719	5	2	19.59	70	70.1
0	0	0	0	0	0	0	0	0	0	0	0	0	0	0	0	0	0	0	0	141000	18300	0	0	0	0	0	95100	0	0	0	0	0	144000	0	0
0	0	0	1	0	0	0	0	0	0	0	0	0	0	0	1	0	0	0	0	0	1	0	0	0	0	0	1	0	0	0	0	0	2	0	0	P29038	5	2	19.48	71	71.1
0	0	0	16100	0	0	0	0	0	0	0	0	0	0	0	35300	0	0	0	0	0	45700	0	0	0	0	0	44700	0	0	0	0	0	154000	0	0
0	0	0	0	0	0	0	0	0	0	0	0	0	0	0	0	0	0	0	0	0	0	3	0	0	0	0	0	2	0	0	0	0	0	1	0	Q08069	12.2	2	18.73	72	72.1
0	0	0	0	0	0	0	0	0	0	0	0	0	0	0	0	0	0	0	0	0	0	54100	0	0	0	0	0	19000	0	0	0	0	0	20400	0
0	0	0	0	0	1	0	0	0	0	0	0	0	1	0	0	1	2	0	0	0	0	0	2	1	0	0	0	0	2	1	0	0	0	0	2	P05348	10	2	18.01	73	73.1
0	0	0	0	0	90300	0	0	0	0	0	0	0	6310	0	0	25900	246000	0	0	0	0	0	893000	652000	0	0	0	0	563000	9910	0	0	0	0	683000
0	0	0	0	0	0	0	0	0	0	0	0	0	0	1	0	0	0	0	0	0	0	0	1	0	0	0	0	0	1	0	0	0	0	0	2	P40280	11.9	2	15.42	74	74.1
0	0	0	0	0	0	0	0	0	0	0	0	0	0	26100	0	0	0	0	0	0	0	0	147000	0	0	0	0	0	133000	0	0	0	0	0	173000
0	0	0	0	0	1	0	0	0	0	0	0	0	0	0	0	0	2	0	0	0	0	0	0	0	0	0	0	0	0	0	0	0	0	0	0	P46302	20	2	13.91	75	75.1
0	0	0	0	0	64500	0	0	0	0	0	0	0	0	0	0	0	159000	0	0	0	0	0	0	0	0	0	0	0	0	0	0	0	0	0	0
0	0	0	0	0	0	0	0	0	0	0	0	0	0	1	0	0	0	0	1	0	0	0	0	0	0	0	0	0	0	1	0	2	0	0	0	P23225	1.1	3	13.68	76	76.1
0	0	0	0	0	0	0	0	0	0	0	0	0	0	640000	0	0	0	0	307000	0	0	0	0	0	0	0	0	0	0	16100	0	1460000	0	0	0
0	0	0	0	2	0	0	0	0	0	0	0	0	0	0	0	2	0	0	1	0	0	0	2	0	0	0	0	0	2	0	0	0	0	0	1	147863572	8.7	2	13.63	77	77.1	2 X
0	0	0	0	33500	0	0	0	0	0	0	0	0	0	0	0	114000	0	0	13500	0	0	0	51800	0	0	0	0	0	47400	0	0	0	0	0	25300
0	0	0	0	2	0	0	0	0	0	0	0	0	0	0	0	2	0	0	0	0	0	0	2	0	0	0	1	0	2	0	0	0	0	0	1	558695724	7.7	2	13.14		77.2
0	0	0	0	33500	0	0	0	0	0	0	0	0	0	0	0	114000	0	0	0	0	0	0	51800	0	0	0	45600	0	47400	0	0	0	0	0	25300
0	0	0	0	0	1	0	0	0	0	0	0	0	0	0	0	0	1	0	0	0	0	0	2	0	0	0	0	0	0	0	0	0	0	0	0	P00056	7.2	1	13.36	78	78.1
0	0	0	0	0	14800	0	0	0	0	0	0	0	0	0	0	0	24300	0	0	0	0	0	29900	0	0	0	0	0	0	0	0	0	0	0	0
0	0	0	0	0	0	0	0	0	0	0	0	0	0	0	0	0	0	0	0	3	0	0	0	0	0	3	0	0	0	0	0	2	0	0	0	Q43272	3	1	13.05	79	79.1
0	0	0	0	0	0	0	0	0	0	0	0	0	0	0	0	0	0	0	0	68200	0	0	0	0	0	44200	0	0	0	0	0	26100	0	0	0
0	0	0	0	0	1	0	0	0	0	0	0	0	0	0	0	1	1	0	0	0	1	0	1	0	0	0	1	0	0	0	0	0	0	0	0	P49102	4.7	3	12.99	80	80.1
0	0	0	0	0	166000	0	0	0	0	0	0	0	0	0	0	575000	179000	0	0	0	235000	0	297000	0	0	0	270000	0	0	0	0	0	0	0	0
0	0	0	0	0	1	0	0	0	0	0	2	0	0	0	0	0	1	0	0	0	0	0	1	0	0	0	0	0	1	0	0	0	0	0	2	O65101	7.7	1	12.39	81	81.1
0	0	0	0	0	48600	0	0	0	0	0	5940	0	0	0	0	0	107000	0	0	0	0	0	63200	0	0	0	0	0	39900	0	0	0	0	0	129000
0	0	0	0	0	0	0	0	0	0	0	0	0	0	0	0	0	0	0	0	0	0	0	0	0	0	0	0	0	2	0	0	0	0	0	0	P49104	11.4	2	11.95	82	82.1
0	0	0	0	0	0	0	0	0	0	0	0	0	0	0	0	0	0	0	0	0	0	0	0	0	0	0	0	0	36700	0	0	0	0	0	0
0	0	0	0	0	0	0	0	0	0	0	0	0	0	0	0	0	0	0	0	0	1	0	1	0	0	0	1	0	0	0	0	0	1	0	1	P24631	8.6	2	11.51	83	83.1
0	0	0	0	0	0	0	0	0	0	0	0	0	0	0	0	0	0	0	0	0	26000	0	2180000	0	0	0	24900	0	0	0	0	0	21400	0	2170000
0	0	0	0	1	0	0	0	0	0	0	0	0	0	0	0	0	1	0	0	0	0	0	0	0	0	1	0	0	0	0	0	0	0	0	0	162673662	2.4	3	11.39	84	84.1
0	0	0	0	548000	0	0	0	0	0	0	0	0	0	0	0	0	119000	0	0	0	0	0	0	0	0	561000	0	0	0	0	0	0	0	0	0
0	0	0	0	2	0	0	0	0	0	0	0	2	2	1	0	2	0	0	0	0	1	1	0	0	0	0	0	1	0	0	0	0	0	1	0	A5H452	2.1	1	11.17	85	85.1
0	0	0	0	1150000	0	0	0	0	0	0	0	104000	138000	35100	0	1080000	0	0	0	0	17400	165000	0	0	0	0	0	135000	0	0	0	0	0	118000	0
0	0	0	0	0	0	0	0	0	0	0	0	0	0	0	0	0	0	0	0	1	0	0	0	0	0	0	0	0	1	0	0	0	0	0	1	Q9SP22	4	2	10.9	86	86.1
0	0	0	0	0	0	0	0	0	0	0	0	0	0	0	0	0	0	0	0	52900	0	0	0	0	0	0	0	0	473000	0	0	0	0	0	611000
0	0	0	0	0	1	0	0	0	0	0	0	0	0	0	0	0	1	0	0	0	0	0	0	0	0	0	0	0	0	0	0	0	0	0	0	P46252	8.9	1	10.77	87	87.1
0	0	0	0	0	15900	0	0	0	0	0	0	0	0	0	0	0	43200	0	0	0	0	0	0	0	0	0	0	0	0	0	0	0	0	0	0
0	0	0	0	0	0	0	0	0	0	0	0	0	0	0	0	1	0	0	0	0	0	0	2	0	0	0	0	0	1	0	0	0	0	0	0	O48557	9.9	2	10.68	88	88.1
0	0	0	0	0	0	0	0	0	0	0	0	0	0	0	0	39000	0	0	0	0	0	0	23300	0	0	0	0	0	7860	0	0	0	0	0	0
0	0	0	0	0	1	0	0	0	0	0	0	0	0	0	0	0	1	0	0	0	0	0	1	0	0	0	0	0	0	0	0	0	0	0	1	O24415	8.8	1	10.09	89	89.1
0	0	0	0	0	27900	0	0	0	0	0	0	0	0	0	0	0	65200	0	0	0	0	0	11900	0	0	0	0	0	0	0	0	0	0	0	13300
0	0	0	0	0	1	0	0	0	0	0	0	0	0	0	0	0	0	0	0	0	0	0	2	0	0	0	0	0	1	0	0	0	0	0	1	148807207	7.3	2	10.07	90	90.1
0	0	0	0	0	27500	0	0	0	0	0	0	0	0	0	0	0	0	0	0	0	0	0	859000	0	0	0	0	0	452000	0	0	0	0	0	652000
0	0	0	0	0	0	0	0	0	0	0	0	0	0	1	0	0	0	0	0	1	0	0	0	0	0	1	0	0	0	0	0	2	0	0	0	P55005	1.6	1	9.69	91	91.1
0	0	0	0	0	0	0	0	0	0	0	0	0	0	12800	0	0	0	0	0	51200	0	0	0	0	0	51300	0	0	0	0	0	145000	0	0	0
0	0	0	0	0	0	0	0	0	0	0	0	0	0	0	0	0	0	0	0	0	0	2	0	0	0	0	0	2	0	0	0	0	0	1	0	158271535	4.6	1	9.61	92	92.1
0	0	0	0	0	0	0	0	0	0	0	0	0	0	0	0	0	0	0	0	0	0	59000	0	0	0	0	0	64400	0	0	0	0	0	37500	0
0	0	0	0	0	0	0	0	0	0	0	0	0	0	0	0	0	0	0	0	0	0	0	1	0	0	0	0	0	0	0	0	0	0	0	3	Q05761	11.2	2	9.6	93	93.1
0	0	0	0	0	0	0	0	0	0	0	0	0	0	0	0	0	0	0	0	0	0	0	56200	0	0	0	0	0	0	0	0	0	0	0	94000
0	0	0	0	0	0	0	0	0	0	0	0	0	0	0	1	0	0	0	0	0	1	0	0	0	0	1	1	0	0	0	0	0	1	0	0	587887095	3.9	2	9.55	94	94.1
0	0	0	0	0	0	0	0	0	0	0	0	0	0	0	2670	0	0	0	0	0	54900	0	0	0	0	48100	42700	0	0	0	0	0	64900	0	0
0	0	0	0	0	0	0	0	0	0	0	0	0	0	0	0	0	0	0	0	0	0	0	0	0	0	0	0	0	0	0	0	0	0	2	0	557090181	3.6	1	9.37	95	95.1
0	0	0	0	0	0	0	0	0	0	0	0	0	0	0	0	0	0	0	0	0	0	0	0	0	0	0	0	0	0	0	0	0	0	16600	0
0	0	0	0	0	0	0	0	0	0	0	0	0	0	0	0	1	0	0	0	0	0	0	0	0	0	0	0	0	0	0	0	1	0	0	0	Q10716	4.5	2	9.22	96	96.1
0	0	0	0	0	0	0	0	0	0	0	0	0	0	0	0	75200	0	0	0	0	0	0	0	0	0	0	0	0	0	0	0	29200	0	0	0
0	0	0	0	0	0	0	0	0	0	0	0	0	0	0	0	0	1	0	0	0	0	0	1	0	0	0	0	0	0	0	0	0	0	0	1	P45633	2.7	1	9.2	97	97.1
0	0	0	0	0	0	0	0	0	0	0	0	0	0	0	0	0	526000	0	0	0	0	0	1300000	0	0	0	0	0	0	0	0	0	0	0	1330000
0	0	0	0	0	0	0	0	0	0	0	0	0	0	0	2	0	0	0	0	0	1	0	0	0	0	0	1	1	0	0	0	0	1	2	0	Q6XZ79	2.7	1	9.13	98	98.1
0	0	0	0	0	0	0	0	0	0	0	0	0	0	0	50700	0	0	0	0	0	31400	0	0	0	0	0	18100	19500	0	0	0	0	7840	77900	0
0	0	0	0	0	0	0	0	0	0	0	0	0	0	0	1	1	0	0	0	0	0	1	0	0	0	0	0	1	0	0	0	0	0	2	0	482570500	2.2	1	9.06	99	99.1
0	0	0	0	0	0	0	0	0	0	0	0	0	0	0	37300	96500	0	0	0	0	0	357000	0	0	0	0	0	402000	0	0	0	0	0	950000	0
0	0	0	0	0	0	0	0	0	0	0	0	0	0	0	1	0	0	0	0	0	1	0	0	0	0	1	1	0	0	0	0	0	1	0	0	225216957	5.2	2	9.06	100	100.1
0	0	0	0	0	0	0	0	0	0	0	0	0	0	0	2670	0	0	0	0	0	54900	0	0	0	0	19400	42700	0	0	0	0	0	64900	0	0
0	2	0	1	1	0	0	0	0	0	0	0	0	1	0	1	1	1	0	0	0	0	1	0	0	0	0	0	1	0	0	0	0	0	1	0	O24592	2.8	1	8.56	101	101.1
0	36400	0	48300	409000	0	0	0	0	0	0	0	0	44500	0	108000	856000	21300	0	0	0	0	94600	0	0	0	0	0	92500	0	0	0	0	0	90800	0
0	0	0	0	0	0	0	0	0	0	0	0	0	0	0	0	0	1	0	0	0	1	0	0	0	0	0	1	0	1	0	0	0	1	0	0	Q9ZSV1	1.3	2	8.47	102	102.1
0	0	0	0	0	0	0	0	0	0	0	0	0	0	0	0	0	246000	0	0	0	124000	0	0	0	0	0	117000	0	199000	0	0	0	185000	0	0
0	0	0	0	0	0	0	0	0	0	0	0	0	0	0	1	0	0	0	1	0	0	0	0	0	0	0	1	0	0	0	0	0	0	0	0	P09562	5.3	2	8.44	103	103.1
0	0	0	0	0	0	0	0	0	0	0	0	0	0	0	28800	0	0	0	58000	0	0	0	0	0	0	0	47600	0	0	0	0	0	0	0	0
0	1	0	0	0	0	0	0	0	0	0	0	0	0	0	0	0	0	0	0	0	0	0	0	0	0	0	0	0	0	0	0	1	0	0	0	Q8H6B1	2.2	2	8.43	104	104.1
0	24500	0	0	0	0	0	0	0	0	0	0	0	0	0	0	0	0	0	0	0	0	0	0	0	0	0	0	0	0	0	0	4470	0	0	0
0	0	0	0	0	1	0	0	0	0	0	0	0	0	0	0	0	1	0	0	0	0	0	1	0	0	0	0	0	1	0	0	0	0	0	1	P0C516	9.4	1	8.4	105	105.1
0	0	0	0	0	159000	0	0	0	0	0	0	0	0	0	0	0	262000	0	0	0	0	0	293000	0	0	0	0	0	155000	0	0	0	0	0	222000
0	0	0	1	0	0	0	0	0	0	0	0	0	0	0	0	0	0	0	0	1	1	0	1	0	0	0	1	0	0	0	0	0	0	0	0	727518480	3.4	2	8.23	106	106.1
0	0	0	101000	0	0	0	0	0	0	0	0	0	0	0	0	0	0	0	0	55200	357000	0	32400	0	0	0	428000	0	0	0	0	0	0	0	0
0	0	0	0	0	0	0	0	0	0	0	0	0	0	1	0	0	0	0	0	1	0	0	1	0	0	0	0	0	0	0	0	0	0	0	0	P93648	2.2	2	8.09	107	107.1
0	0	0	0	0	0	0	0	0	0	0	0	0	0	335000	0	0	0	0	0	305000	0	0	17200	0	0	0	0	0	0	0	0	0	0	0	0
0	0	1	0	0	0	0	0	0	0	0	0	0	0	0	0	0	0	0	0	0	0	0	0	0	0	0	0	0	1	0	0	0	0	0	1	Q32SG6	3.3	2	8.01	108	108.1
0	0	112000	0	0	0	0	0	0	0	0	0	0	0	0	0	0	0	0	0	0	0	0	0	0	0	0	0	0	29700	0	0	0	0	0	53200
0	0	0	0	0	0	0	0	0	0	0	0	0	0	0	0	0	1	0	0	0	0	0	0	0	0	0	0	0	0	0	0	0	1	0	0	629089412	2.9	2	7.82	109	109.1
0	0	0	0	0	0	0	0	0	0	0	0	0	0	0	0	0	6870	0	0	0	0	0	0	0	0	0	0	0	0	0	0	0	93300	0	0
0	0	0	0	0	0	0	0	0	0	0	0	0	0	1	0	0	0	0	0	0	1	0	0	0	0	0	1	0	0	0	0	0	0	0	0	882246	3.7	1	7.65	110	110.1
0	0	0	0	0	0	0	0	0	0	0	0	0	0	22200	0	0	0	0	0	0	99400	0	0	0	0	0	132000	0	0	0	0	0	0	0	0
0	0	0	0	0	0	0	0	0	0	0	0	0	0	0	0	0	1	0	0	0	0	0	0	0	0	0	0	0	1	0	0	0	0	0	1	P48186	3.2	1	7.63	111	111.1
0	0	0	0	0	0	0	0	0	0	0	0	0	0	0	0	0	155000	0	0	0	0	0	0	0	0	0	0	0	111000	0	0	0	0	0	136000
0	0	0	0	1	0	0	0	0	0	0	0	0	0	0	0	0	0	0	0	0	0	0	0	0	0	0	0	0	0	0	0	0	0	1	0	743934784	11.4	2	7.52	112	112.1
0	0	0	0	245000	0	0	0	0	0	0	0	0	0	0	0	0	0	0	0	0	0	0	0	0	0	0	0	0	0	0	0	0	0	78100	0
0	0	0	0	0	0	0	0	0	0	0	0	0	0	1	0	0	0	0	1	1	0	0	0	0	0	2	0	0	0	0	0	1	0	0	0	727515781	3.7	1	7.49	113	113.1
0	0	0	0	0	0	0	0	0	0	0	0	0	0	23600	0	0	0	0	4320	85800	0	0	0	0	0	107000	0	0	0	0	0	80100	0	0	0
0	0	0	0	0	0	0	0	0	0	0	0	0	0	0	0	0	0	0	0	0	0	0	0	0	0	0	1	0	0	0	0	0	0	1	0	719995436	5.5	2	7.28	114	114.1
0	0	0	0	0	0	0	0	0	0	0	0	0	0	0	0	0	0	0	0	0	0	0	0	0	0	0	29900	0	0	0	0	0	0	15200	0
0	0	0	0	0	0	0	0	0	0	0	0	0	0	0	0	0	0	0	1	0	0	1	0	0	0	0	0	1	0	0	0	0	0	0	0	645230180	14.2	2	7.25	115	115.1
0	0	0	0	0	0	0	0	0	0	0	0	0	0	0	0	0	0	0	49300	0	0	47900	0	0	0	0	0	5030	0	0	0	0	0	0	0
0	0	0	0	0	0	0	0	0	0	0	0	0	0	0	0	0	0	0	0	1	0	0	0	0	0	1	0	0	0	0	0	0	0	0	0	695039043	3.3	1	7.22	116	116.1
0	0	0	0	0	0	0	0	0	0	0	0	0	0	0	0	0	0	0	0	39900	0	0	0	0	0	37700	0	0	0	0	0	0	0	0	0
0	0	0	0	0	0	0	0	0	0	0	0	0	0	0	1	0	0	0	0	0	1	1	0	0	0	1	0	0	0	0	0	1	1	0	0	Q43704	4	2	7.06	117	117.1
0	0	0	0	0	0	0	0	0	0	0	0	0	0	0	65500	0	0	0	0	0	70600	36000	0	0	0	93900	0	0	0	0	0	70800	303000	0	0
0	0	0	0	0	0	0	0	0	0	0	0	1	0	1	0	0	0	0	0	1	0	0	0	0	0	1	0	0	0	0	0	1	0	0	0	734569004	3	1	6.83	118	118.1
0	0	0	0	0	0	0	0	0	0	0	0	18100	0	49300	0	0	0	0	0	53000	0	0	0	0	0	61300	0	0	0	0	0	54300	0	0	0
0	1	1	0	0	0	0	0	0	1	0	0	0	1	1	0	0	0	0	1	0	0	0	0	0	0	1	0	0	0	0	1	0	0	0	0	685336907	3.2	1	6.79	119	119.1
0	30700	30000	0	0	0	0	0	0	13800	0	0	0	30700	21400	0	0	0	0	23800	0	0	0	0	0	0	12300	0	0	0	0	40900	0	0	0	0
0	0	0	0	0	0	0	0	0	0	0	0	0	0	0	0	0	0	0	0	0	0	0	1	0	0	0	1	0	0	1	0	0	0	0	0	747093553	7.1	2	6.74	120	120.1
0	0	0	0	0	0	0	0	0	0	0	0	0	0	0	0	0	0	0	0	0	0	0	37100	0	0	0	270000	0	0	15200	0	0	0	0	0
0	0	0	1	0	0	0	0	0	0	0	0	0	0	1	1	0	0	0	0	0	0	0	0	0	0	1	1	0	0	0	0	1	0	0	0	694332498	4	1	6.71	121	121.1
0	0	0	832000	0	0	0	0	0	0	0	0	0	0	585000	1300000	0	0	0	0	0	0	0	0	0	0	173000	80200	0	0	0	0	336000	0	0	0
0	0	0	0	0	0	0	0	0	0	0	0	0	0	0	0	1	0	0	0	0	0	0	0	0	0	0	0	0	0	0	0	0	0	0	0	356497767	3.5	1	6.67	122	122.1
0	0	0	0	0	0	0	0	0	0	0	0	0	0	0	0	58500	0	0	0	0	0	0	0	0	0	0	0	0	0	0	0	0	0	0	0
0	0	0	0	0	0	0	0	0	0	0	0	0	0	0	0	0	0	0	0	0	0	0	0	0	0	0	0	0	1	0	0	0	0	0	1	Q41769	3.1	1	6.67	123	123.1
0	0	0	0	0	0	0	0	0	0	0	0	0	0	0	0	0	0	0	0	0	0	0	0	0	0	0	0	0	54900	0	0	0	0	0	69700
0	0	0	0	0	0	0	0	0	0	0	0	0	0	0	0	0	0	0	0	2	0	0	0	0	0	2	0	0	0	0	0	1	0	0	0	Q8S4P4	0.7	1	6.55	124	124.1
0	0	0	0	0	0	0	0	0	0	0	0	0	0	0	0	0	0	0	0	72000	0	0	0	0	0	59300	0	0	0	0	0	41900	0	0	0
0	0	0	0	0	0	0	0	0	0	0	0	0	0	1	0	0	0	0	0	0	0	0	0	0	0	0	0	0	0	0	0	0	0	0	0	685320990	1.8	1	6.49	125	125.1
0	0	0	0	0	0	0	0	0	0	0	0	0	0	2430000	0	0	0	0	0	0	0	0	0	0	0	0	0	0	0	0	0	0	0	0	0
0	0	0	0	0	0	0	0	0	0	0	0	0	0	0	0	0	0	0	1	0	0	0	0	0	0	0	0	2	0	0	0	0	0	2	0	Q195N6	1.4	1	6.49	126	126.1
0	0	0	0	0	0	0	0	0	0	0	0	0	0	0	0	0	0	0	43400	0	0	0	0	0	0	0	0	551000	0	0	0	0	0	340000	0
0	0	1	0	0	0	0	0	0	0	0	0	0	0	1	0	0	0	0	0	0	0	0	0	0	0	0	0	0	0	0	0	0	0	0	0	223527598	2.2	1	6.43	127	127.1
0	0	39700	0	0	0	0	0	0	0	0	0	0	0	117000	0	0	0	0	0	0	0	0	0	0	0	0	0	0	0	0	0	0	0	0	0
0	0	0	0	0	0	0	0	0	0	0	0	0	0	0	0	0	0	0	1	0	0	0	0	0	0	0	0	0	0	1	2	0	0	0	0	B4G072	2.3	1	6.36	128	128.1
0	0	0	0	0	0	0	0	0	0	0	0	0	0	0	0	0	0	0	130000	0	0	0	0	0	0	0	0	0	0	38300	508000	0	0	0	0
0	0	0	0	0	1	0	0	0	0	0	0	0	0	0	0	0	0	0	0	0	0	0	0	0	0	0	0	0	0	0	0	0	0	0	1	604334488	2.5	1	6.33	129	129.1
0	0	0	0	0	106000	0	0	0	0	0	0	0	0	0	0	0	0	0	0	0	0	0	0	0	0	0	0	0	0	0	0	0	0	0	260000
0	0	0	0	0	0	0	0	0	0	0	0	0	0	0	0	0	1	0	0	0	0	0	0	0	0	0	0	0	0	0	0	0	0	0	0	661882193	3.2	1	6.24	130	130.1
0	0	0	0	0	0	0	0	0	0	0	0	0	0	0	0	0	36800	0	0	0	0	0	0	0	0	0	0	0	0	0	0	0	0	0	0
0	0	0	0	0	0	0	0	0	0	0	0	0	0	0	0	0	0	0	0	0	0	2	0	0	0	0	0	0	0	0	0	0	0	0	0	P23111	3.7	1	6.14	131	131.1
0	0	0	0	0	0	0	0	0	0	0	0	0	0	0	0	0	0	0	0	0	0	56800	0	0	0	0	0	0	0	0	0	0	0	0	0
0	0	1	0	0	0	0	0	0	0	0	0	0	0	0	0	0	0	0	0	1	0	0	0	0	0	1	0	0	0	0	0	0	0	0	0	731368733	3.1	1	6.08	132	132.1
0	0	35100	0	0	0	0	0	0	0	0	0	0	0	0	0	0	0	0	0	53000	0	0	0	0	0	46800	0	0	0	0	0	0	0	0	0
0	0	0	0	0	0	0	0	0	0	0	0	0	0	0	0	0	0	0	0	0	0	0	1	0	0	0	0	0	1	0	0	0	0	0	0	P0C483	2.9	1	6.04	133	133.1
0	0	0	0	0	0	0	0	0	0	0	0	0	0	0	0	0	0	0	0	0	0	0	20300	0	0	0	0	0	19700	0	0	0	0	0	0
0	0	0	0	0	0	0	0	0	0	0	0	1	0	0	0	0	0	0	0	0	1	0	0	0	0	0	0	0	0	0	0	0	0	0	0	O23813	1.5	1	5.89	134	134.1
0	0	0	0	0	0	0	0	0	0	0	0	18800	0	0	0	0	0	0	0	0	86400	0	0	0	0	0	0	0	0	0	0	0	0	0	0
0	0	0	0	1	0	0	0	0	0	0	0	0	0	0	0	0	0	0	0	0	0	1	0	0	0	0	0	1	0	0	0	0	0	1	0	727477875	5.1	1	5.87	135	135.1
0	0	0	0	336000	0	0	0	0	0	0	0	0	0	0	0	0	0	0	0	0	0	82800	0	0	0	0	0	87200	0	0	0	0	0	116000	0
0	0	0	0	0	0	0	0	0	0	0	0	0	0	0	1	0	0	0	0	0	1	0	0	0	0	0	0	0	0	0	0	0	0	0	0	658022294	5.4	1	5.84	136	136.1
0	0	0	0	0	0	0	0	0	0	0	0	0	0	0	127000	0	0	0	0	0	54700	0	0	0	0	0	0	0	0	0	0	0	0	0	0
0	0	0	0	0	0	0	0	0	0	0	0	0	0	1	0	0	0	0	0	0	0	0	0	0	0	0	0	0	0	0	0	0	0	0	0	Q9XGD5	7.9	1	5.84	137	137.1
0	0	0	0	0	0	0	0	0	0	0	0	0	0	7800	0	0	0	0	0	0	0	0	0	0	0	0	0	0	0	0	0	0	0	0	0
0	0	0	0	0	0	0	0	0	0	0	0	0	0	0	0	0	0	0	0	1	0	0	0	0	0	0	0	0	0	0	0	0	0	0	0	Q41760	1.3	1	5.83	138	138.1
0	0	0	0	0	0	0	0	0	0	0	0	0	0	0	0	0	0	0	0	33300	0	0	0	0	0	0	0	0	0	0	0	0	0	0	0
0	0	0	0	0	0	0	0	0	0	0	1	0	0	0	0	0	1	0	0	0	0	0	1	0	0	0	0	0	1	0	0	0	0	0	1	530279319	3.9	1	5.75	139	139.1
0	0	0	0	0	0	0	0	0	0	0	485000	0	0	0	0	0	785000	0	0	0	0	0	293000	0	0	0	0	0	247000	0	0	0	0	0	192000
0	0	0	0	0	0	0	0	0	0	0	0	0	0	0	0	0	0	0	0	1	0	0	0	0	0	1	0	0	0	0	0	0	0	0	0	51091953	3.1	1	5.64	140	140.1
0	0	0	0	0	0	0	0	0	0	0	0	0	0	0	0	0	0	0	0	55800	0	0	0	0	0	73800	0	0	0	0	0	0	0	0	0
0	0	0	0	0	0	0	0	0	0	0	0	0	0	0	0	0	0	0	0	1	0	0	0	0	0	1	0	0	0	0	0	1	0	0	0	B4FAT0	1.6	1	5.61	141	141.1
0	0	0	0	0	0	0	0	0	0	0	0	0	0	0	0	0	0	0	0	58500	0	0	0	0	0	64100	0	0	0	0	0	58700	0	0	0
0	0	0	0	0	0	0	0	0	0	0	0	0	0	0	0	0	0	0	0	0	0	0	1	0	0	0	0	0	1	0	0	0	0	0	1	241946677	11.8	1	5.51	142	142.1
0	0	0	0	0	0	0	0	0	0	0	0	0	0	0	0	0	0	0	0	0	0	0	278000	0	0	0	0	0	215000	0	0	0	0	0	225000
0	0	0	0	0	1	0	0	0	0	0	0	0	0	0	0	0	0	0	0	0	0	0	1	0	0	0	0	0	0	0	0	0	0	0	0	659128883	3.2	1	5.51	143	143.1
0	0	0	0	0	16400	0	0	0	0	0	0	0	0	0	0	0	0	0	0	0	0	0	25800	0	0	0	0	0	0	0	0	0	0	0	0
0	1	1	1	0	0	0	0	0	0	0	0	1	0	0	0	1	0	0	0	1	0	0	0	0	0	0	0	0	0	0	0	0	2	0	0	674955390	3.2	1	5.51	144	144.1
0	58700	479000	30600	0	0	0	0	0	0	0	0	86400	0	0	0	39200	0	0	0	590000	0	0	0	0	0	0	0	0	0	0	0	0	66900	0	0
0	0	0	0	0	0	0	0	0	0	0	0	0	0	0	0	0	0	0	0	0	0	0	0	0	0	0	0	1	0	0	0	0	0	0	0	K7WIZ6	1.1	1	5.5	145	145.1
0	0	0	0	0	0	0	0	0	0	0	0	0	0	0	0	0	0	0	0	0	0	0	0	0	0	0	0	436000	0	0	0	0	0	0	0
0	0	0	0	0	0	0	0	0	0	0	0	0	0	0	0	0	0	0	0	0	1	0	0	0	0	0	0	0	0	0	0	0	0	0	0	B6SR79	5.2	1	5.44	146	146.1
0	0	0	0	0	0	0	0	0	0	0	0	0	0	0	0	0	0	0	0	0	38700	0	0	0	0	0	0	0	0	0	0	0	0	0	0
0	0	0	0	0	0	0	0	0	0	0	0	0	0	0	0	0	0	0	0	0	0	0	0	0	0	0	0	0	0	0	0	1	0	0	0	734389125	8.4	1	5.36	147	147.1
0	0	0	0	0	0	0	0	0	0	0	0	0	0	0	0	0	0	0	0	0	0	0	0	0	0	0	0	0	0	0	0	329000	0	0	0
0	0	0	0	0	0	0	0	0	0	0	0	0	0	0	0	0	0	0	0	0	0	0	0	0	0	0	0	1	0	0	0	0	0	1	0	P93647	1.1	1	5.34	148	148.1
0	0	0	0	0	0	0	0	0	0	0	0	0	0	0	0	0	0	0	0	0	0	0	0	0	0	0	0	8740	0	0	0	0	0	2940	0
0	0	0	0	0	0	0	0	0	0	0	0	0	0	0	0	0	0	0	0	0	2	0	0	0	0	0	0	0	0	0	0	0	1	0	0	226461203	3.3	1	5.32	149	149.1
0	0	0	0	0	0	0	0	0	0	0	0	0	0	0	0	0	0	0	0	0	165000	0	0	0	0	0	0	0	0	0	0	0	112000	0	0
0	0	0	0	0	0	0	0	0	0	0	0	0	0	0	0	0	0	0	1	0	0	0	0	0	0	0	0	0	0	0	0	0	0	0	0	356549520	2.3	1	5.32	150	150.1
0	0	0	0	0	0	0	0	0	0	0	0	0	0	0	0	0	0	0	43900	0	0	0	0	0	0	0	0	0	0	0	0	0	0	0	0
0	0	0	0	0	1	0	0	0	0	0	0	0	0	0	0	0	0	0	0	0	0	0	1	0	0	0	0	0	1	0	0	0	0	0	0	C0PN26	2.1	1	5.29	151	151.1
0	0	0	0	0	31300	0	0	0	0	0	0	0	0	0	0	0	0	0	0	0	0	0	113000	0	0	0	0	0	71400	0	0	0	0	0	0
0	0	0	0	0	0	0	0	0	0	0	1	0	0	0	0	0	0	0	0	0	0	0	0	0	0	0	0	0	0	0	0	0	0	0	0	P49081	2.6	1	5.17	152	152.1
0	0	0	0	0	0	0	0	0	0	0	11400	0	0	0	0	0	0	0	0	0	0	0	0	0	0	0	0	0	0	0	0	0	0	0	0
0	0	0	0	0	0	0	0	0	0	0	0	0	0	0	0	0	0	0	0	0	0	0	1	0	0	0	0	0	0	0	0	0	0	0	0	727575053	8	1	5.01	153	153.1
0	0	0	0	0	0	0	0	0	0	0	0	0	0	0	0	0	0	0	0	0	0	0	26600	0	0	0	0	0	0	0	0	0	0	0	0
0	0	0	0	1	0	0	0	0	0	0	0	0	0	0	0	0	0	0	0	0	0	0	0	0	0	0	0	0	0	0	0	0	0	0	0	222640575	0.8	1	4.93	154	154.1
0	0	0	0	91500	0	0	0	0	0	0	0	0	0	0	0	0	0	0	0	0	0	0	0	0	0	0	0	0	0	0	0	0	0	0	0
0	0	0	0	0	0	0	0	0	0	0	0	0	0	0	0	0	1	0	0	0	0	0	0	0	0	0	0	0	0	0	0	0	0	0	0	B8A031	2	1	4.89	155	155.1
0	0	0	0	0	0	0	0	0	0	0	0	0	0	0	0	0	243000	0	0	0	0	0	0	0	0	0	0	0	0	0	0	0	0	0	0
0	0	0	0	0	0	0	0	0	0	0	0	0	0	0	0	0	0	0	1	0	0	0	0	0	0	0	0	0	0	0	0	0	0	0	0	802577820	6.7	1	4.88	156	156.1
0	0	0	0	0	0	0	0	0	0	0	0	0	0	0	0	0	0	0	5270	0	0	0	0	0	0	0	0	0	0	0	0	0	0	0	0
0	0	0	0	0	0	0	0	0	1	0	0	0	0	0	0	0	0	0	0	0	0	0	1	0	0	0	0	0	1	0	0	0	0	0	0	152955979	4.4	1	4.87	157	157.1
0	0	0	0	0	0	0	0	0	39000	0	0	0	0	0	0	0	0	0	0	0	0	0	57400	0	0	0	0	0	17900	0	0	0	0	0	0
0	0	0	0	1	0	0	0	0	0	0	0	0	0	0	0	0	0	0	0	0	0	0	0	0	0	0	0	0	0	0	0	0	0	0	0	P41978	6.8	1	4.86	158	158.1
0	0	0	0	17300	0	0	0	0	0	0	0	0	0	0	0	0	0	0	0	0	0	0	0	0	0	0	0	0	0	0	0	0	0	0	0
0	0	0	0	0	0	0	0	0	0	0	0	0	0	0	0	0	0	0	0	0	1	0	0	0	0	0	0	0	0	0	0	0	0	1	0	695003564	4.7	1	4.85	159	159.1
0	0	0	0	0	0	0	0	0	0	0	0	0	0	0	0	0	0	0	0	0	20400	0	0	0	0	0	0	0	0	0	0	0	0	34700	0
0	0	0	0	0	0	0	0	0	0	0	0	0	0	1	0	0	0	0	0	0	0	0	0	0	0	0	0	0	0	0	0	0	0	0	0	P49101	1.5	1	4.85	160	160.1
0	0	0	0	0	0	0	0	0	0	0	0	0	0	285000	0	0	0	0	0	0	0	0	0	0	0	0	0	0	0	0	0	0	0	0	0
0	0	0	0	0	0	0	0	0	0	0	0	0	0	0	0	0	0	0	0	1	0	0	0	0	0	0	0	0	0	0	0	0	0	0	0	B6U8R7	14.6	1	4.75	161	161.1
0	0	0	0	0	0	0	0	0	0	0	0	0	0	0	0	0	0	0	0	43100	0	0	0	0	0	0	0	0	0	0	0	0	0	0	0
0	0	0	0	0	0	0	0	0	0	0	0	0	0	0	0	0	0	0	2	0	0	0	0	0	0	0	0	0	0	0	1	0	0	0	0	Q8RW98	7.1	1	4.73	162	162.1
0	0	0	0	0	0	0	0	0	0	0	0	0	0	0	0	0	0	0	36200	0	0	0	0	0	0	0	0	0	0	0	37500	0	0	0	0
0	1	0	0	0	0	0	0	0	0	0	0	0	0	0	0	0	0	0	0	0	0	0	0	0	0	0	0	0	0	0	0	0	0	0	0	223498893	12.6	1	4.72	163	163.1
0	5540	0	0	0	0	0	0	0	0	0	0	0	0	0	0	0	0	0	0	0	0	0	0	0	0	0	0	0	0	0	0	0	0	0	0
0	0	0	0	0	0	0	0	0	0	0	0	0	0	0	0	0	0	0	0	0	0	0	0	0	0	0	0	0	1	0	0	0	0	0	0	694404340	1.5	1	4.71	164	164.1
0	0	0	0	0	0	0	0	0	0	0	0	0	0	0	0	0	0	0	0	0	0	0	0	0	0	0	0	0	64700	0	0	0	0	0	0
0	0	0	0	0	0	0	0	0	0	0	0	0	0	0	0	0	0	0	0	0	0	0	0	0	0	0	0	0	0	0	0	0	0	0	1	Q4G2J5	2	1	4.69	165	165.1
0	0	0	0	0	0	0	0	0	0	0	0	0	0	0	0	0	0	0	0	0	0	0	0	0	0	0	0	0	0	0	0	0	0	0	94100
0	0	0	0	0	0	0	0	0	0	0	0	0	0	0	0	0	0	0	0	0	0	0	0	0	0	0	0	0	1	0	0	0	0	0	0	674235296	3.1	1	4.65	166	166.1
0	0	0	0	0	0	0	0	0	0	0	0	0	0	0	0	0	0	0	0	0	0	0	0	0	0	0	0	0	76200	0	0	0	0	0	0
0	0	0	0	0	0	0	0	0	0	0	0	0	0	0	0	0	0	0	0	0	0	0	0	0	0	0	0	0	0	2	0	0	0	0	0	P15718	1	1	4.65	167	167.1
0	0	0	0	0	0	0	0	0	0	0	0	0	0	0	0	0	0	0	0	0	0	0	0	0	0	0	0	0	0	28100	0	0	0	0	0
0	0	0	0	0	0	0	0	0	0	0	0	0	0	0	0	0	1	0	0	0	0	0	0	0	0	0	0	0	1	0	0	0	0	0	0	747093068	2.9	1	4.6	168	168.1
0	0	0	0	0	0	0	0	0	0	0	0	0	0	0	0	0	283000	0	0	0	0	0	0	0	0	0	0	0	65800	0	0	0	0	0	0
0	0	0	0	0	0	0	0	0	0	0	0	0	0	0	0	0	0	0	0	0	0	0	0	0	0	0	0	0	0	0	0	0	1	0	0	P0C585	2.4	1	4.59	169	169.1
0	0	0	0	0	0	0	0	0	0	0	0	0	0	0	0	0	0	0	0	0	0	0	0	0	0	0	0	0	0	0	0	0	117000	0	0
0	0	0	0	0	0	0	0	0	0	0	0	0	0	0	0	0	0	0	0	0	0	0	0	0	0	0	1	0	0	0	0	0	1	0	0	502145464	4.3	1	4.58	170	170.1
0	0	0	0	0	0	0	0	0	0	0	0	0	0	0	0	0	0	0	0	0	0	0	0	0	0	0	236000	0	0	0	0	0	210000	0	0
0	0	0	0	0	0	0	0	0	0	0	0	0	0	0	0	0	0	0	0	0	0	1	0	0	0	0	0	0	0	0	0	0	0	1	0	747053801	5.1	1	4.58	171	171.1
0	0	0	0	0	0	0	0	0	0	0	0	0	0	0	0	0	0	0	0	0	0	25300	0	0	0	0	0	0	0	0	0	0	0	22000	0
0	0	0	0	0	0	0	0	0	0	0	0	0	0	0	0	0	0	0	0	0	0	0	0	0	0	0	0	0	0	0	0	0	1	0	0	657980379	2.1	1	4.55	172	172.1
0	0	0	0	0	0	0	0	0	0	0	0	0	0	0	0	0	0	0	0	0	0	0	0	0	0	0	0	0	0	0	0	0	26900	0	0
0	0	0	0	0	0	0	0	0	0	0	0	0	0	0	0	1	0	0	0	0	0	0	0	0	0	0	0	0	0	0	0	0	0	0	0	657379745	8.9	1	4.52	173	173.1
0	0	0	0	0	0	0	0	0	0	0	0	0	0	0	0	325000	0	0	0	0	0	0	0	0	0	0	0	0	0	0	0	0	0	0	0
0	0	0	0	0	0	0	0	0	0	0	0	0	0	0	0	0	0	0	0	1	1	0	0	0	0	0	0	0	0	0	0	0	0	0	0	18401719	3.1	1	4.51	174	174.1
0	0	0	0	0	0	0	0	0	0	0	0	0	0	0	0	0	0	0	0	27500	107000	0	0	0	0	0	0	0	0	0	0	0	0	0	0
0	0	0	0	0	0	0	0	0	0	0	0	0	0	0	0	0	0	0	0	0	0	0	0	0	0	0	0	1	1	0	0	0	0	0	0	561017568	2.1	1	4.51	175	175.1
0	0	0	0	0	0	0	0	0	0	0	0	0	0	0	0	0	0	0	0	0	0	0	0	0	0	0	0	30200	64100	0	0	0	0	0	0
0	0	0	0	0	0	0	0	0	0	0	0	0	0	0	0	0	1	0	0	0	0	0	0	0	0	0	0	0	0	0	0	0	0	0	1	389650114	1.2	1	4.43	176	176.1
0	0	0	0	0	0	0	0	0	0	0	0	0	0	0	0	0	69600	0	0	0	0	0	0	0	0	0	0	0	0	0	0	0	0	0	31000
0	0	0	0	0	0	0	0	0	0	0	0	0	0	0	0	0	0	0	0	0	0	1	0	0	0	0	0	0	0	0	0	0	0	0	0	P04713	1.3	1	4.39	177	177.1
0	0	0	0	0	0	0	0	0	0	0	0	0	0	0	0	0	0	0	0	0	0	457000	0	0	0	0	0	0	0	0	0	0	0	0	0
0	0	0	0	0	0	0	0	0	0	0	0	0	0	0	0	0	0	0	0	0	0	0	0	0	0	0	0	0	0	0	1	0	0	0	0	P0C460	7.2	1	4.38	178	178.1
0	0	0	0	0	0	0	0	0	0	0	0	0	0	0	0	0	0	0	0	0	0	0	0	0	0	0	0	0	0	0	106000	0	0	0	0
0	0	0	0	0	0	0	0	0	0	0	0	0	0	0	0	0	0	0	0	1	0	0	0	0	0	0	0	0	0	0	0	0	0	0	0	359491538	3.7	1	4.37	179	179.1
0	0	0	0	0	0	0	0	0	0	0	0	0	0	0	0	0	0	0	0	48700	0	0	0	0	0	0	0	0	0	0	0	0	0	0	0
0	0	0	0	0	0	0	0	0	0	0	0	0	0	0	0	0	0	0	0	2	0	0	0	0	0	0	0	0	0	0	0	0	0	0	0	116782150	7.3	1	4.36	180	180.1
0	0	0	0	0	0	0	0	0	0	0	0	0	0	0	0	0	0	0	0	75000	0	0	0	0	0	0	0	0	0	0	0	0	0	0	0
0	0	0	0	0	0	0	0	0	0	0	0	0	0	0	1	0	0	0	0	0	0	0	0	0	0	0	0	0	0	0	0	0	0	0	0	657994677	2.5	1	4.31	181	181.1
0	0	0	0	0	0	0	0	0	0	0	0	0	0	0	129000	0	0	0	0	0	0	0	0	0	0	0	0	0	0	0	0	0	0	0	0
0	0	0	0	0	0	0	0	0	0	0	0	0	0	0	0	0	0	0	0	1	0	0	0	0	0	1	0	0	0	0	0	0	0	0	0	661896438	0.9	1	4.31	182	182.1
0	0	0	0	0	0	0	0	0	0	0	0	0	0	0	0	0	0	0	0	31100	0	0	0	0	0	18200	0	0	0	0	0	0	0	0	0
0	0	0	0	0	0	0	0	0	0	0	0	0	0	0	0	0	0	0	0	1	0	0	0	0	0	0	0	0	0	0	0	0	1	0	0	527191893	1.7	1	4.29	183	183.1
0	0	0	0	0	0	0	0	0	0	0	0	0	0	0	0	0	0	0	0	50700	0	0	0	0	0	0	0	0	0	0	0	0	85900	0	0
0	0	0	0	0	0	0	0	0	0	0	0	0	0	0	0	0	0	0	0	0	0	0	1	0	0	0	0	0	0	0	0	0	0	0	0	Q9FUM9	2.6	1	4.29	184	184.1
0	0	0	0	0	0	0	0	0	0	0	0	0	0	0	0	0	0	0	0	0	0	0	40700	0	0	0	0	0	0	0	0	0	0	0	0
0	1	0	1	0	0	0	0	0	0	0	0	0	0	0	0	0	0	0	0	0	0	0	0	0	0	0	0	0	0	0	0	0	0	0	0	A1Y2B7	1.5	1	4.28	185	185.1
0	123000	0	46700	0	0	0	0	0	0	0	0	0	0	0	0	0	0	0	0	0	0	0	0	0	0	0	0	0	0	0	0	0	0	0	0
0	0	0	0	0	0	0	0	0	0	0	0	0	0	0	0	0	0	0	0	1	0	0	0	0	0	1	0	0	0	0	0	1	0	0	0	414881803	2.6	1	4.27	186	186.1
0	0	0	0	0	0	0	0	0	0	0	0	0	0	0	0	0	0	0	0	319000	0	0	0	0	0	206000	0	0	0	0	0	176000	0	0	0
0	0	0	0	0	0	0	0	0	0	0	0	0	0	0	0	0	0	0	0	0	0	0	0	0	0	0	0	0	0	0	0	0	1	0	0	731359674	3.3	1	4.25	187	187.1
0	0	0	0	0	0	0	0	0	0	0	0	0	0	0	0	0	0	0	0	0	0	0	0	0	0	0	0	0	0	0	0	0	257000	0	0
0	0	0	0	0	0	0	0	0	1	0	0	0	0	0	0	0	0	0	0	0	0	0	0	0	0	0	0	0	0	0	0	0	0	0	0	8778840	0.4	1	4.24	188	188.1
0	0	0	0	0	0	0	0	0	45500	0	0	0	0	0	0	0	0	0	0	0	0	0	0	0	0	0	0	0	0	0	0	0	0	0	0
0	0	0	0	0	0	0	0	0	0	0	0	0	0	0	0	0	0	0	0	0	0	0	0	0	0	0	0	0	0	0	1	0	0	0	0	B6SJQ0	2.5	1	4.24	189	189.1
0	0	0	0	0	0	0	0	0	0	0	0	0	0	0	0	0	0	0	0	0	0	0	0	0	0	0	0	0	0	0	41200	0	0	0	0
0	0	0	0	0	0	0	0	0	0	0	0	0	0	0	0	0	0	0	0	0	0	0	0	0	0	0	0	1	0	0	0	0	0	0	0	728835096	3.4	1	4.23	190	190.1
0	0	0	0	0	0	0	0	0	0	0	0	0	0	0	0	0	0	0	0	0	0	0	0	0	0	0	0	51400	0	0	0	0	0	0	0
0	0	0	0	0	0	0	0	0	0	0	0	0	0	0	2	0	0	0	0	0	0	0	0	0	0	0	0	0	0	0	0	0	0	0	0	Q8LPU4	2.1	1	4.22	191	191.1
0	0	0	0	0	0	0	0	0	0	0	0	0	0	0	71400	0	0	0	0	0	0	0	0	0	0	0	0	0	0	0	0	0	0	0	0
0	0	0	0	0	0	0	0	0	0	0	0	0	0	0	0	0	0	0	0	1	0	0	0	0	0	1	0	0	0	0	0	0	0	0	0	Q84TC2	3.2	1	4.13	192	192.1
0	0	0	0	0	0	0	0	0	0	0	0	0	0	0	0	0	0	0	0	111000	0	0	0	0	0	58500	0	0	0	0	0	0	0	0	0
0	0	0	0	0	0	0	0	0	0	0	0	0	0	0	0	0	0	0	0	1	0	0	0	0	0	1	0	0	0	0	0	0	0	0	0	P49175	1	1	4.12	193	193.1
0	0	0	0	0	0	0	0	0	0	0	0	0	0	0	0	0	0	0	0	130000	0	0	0	0	0	105000	0	0	0	0	0	0	0	0	0
0	0	0	0	0	0	0	0	0	0	0	0	0	0	0	0	0	0	0	0	0	0	0	0	0	0	0	0	0	0	0	0	0	0	1	0	508708582	3.5	1	4.1	194	194.1
0	0	0	0	0	0	0	0	0	0	0	0	0	0	0	0	0	0	0	0	0	0	0	0	0	0	0	0	0	0	0	0	0	0	22100	0
0	0	0	0	0	0	0	0	0	0	0	0	0	0	0	0	0	0	0	0	0	0	0	0	0	0	0	0	0	0	0	0	1	0	0	0	508716068	3.9	1	4.1	195	195.1
0	0	0	0	0	0	0	0	0	0	0	0	0	0	0	0	0	0	0	0	0	0	0	0	0	0	0	0	0	0	0	0	52600	0	0	0
0	0	0	0	0	0	0	0	0	0	0	0	0	0	0	0	0	1	0	0	0	0	0	0	0	0	0	0	0	0	0	0	0	0	0	0	P42390	2.5	1	4.06	196	196.1
0	0	0	0	0	0	0	0	0	0	0	0	0	0	0	0	0	12400	0	0	0	0	0	0	0	0	0	0	0	0	0	0	0	0	0	0
0	0	0	0	0	0	0	0	0	0	0	0	0	0	0	1	0	0	0	0	0	0	0	0	0	0	0	0	0	0	0	0	0	1	0	0	P16025	0.2	1	4.02	197	197.1
0	0	0	0	0	0	0	0	0	0	0	0	0	0	0	200000	0	0	0	0	0	0	0	0	0	0	0	0	0	0	0	0	0	389000	0	0
0	0	0	0	0	0	0	0	0	0	0	0	0	0	0	0	0	0	0	0	0	0	1	0	0	0	0	0	0	0	0	0	0	0	0	0	550335458	5.2	1	3.98	198	198.1
0	0	0	0	0	0	0	0	0	0	0	0	0	0	0	0	0	0	0	0	0	0	30400	0	0	0	0	0	0	0	0	0	0	0	0	0
0	0	0	0	0	0	0	0	0	0	0	0	0	0	0	0	0	0	0	0	0	0	0	0	0	0	0	0	0	1	0	0	0	0	0	0	P49727	4	1	3.98	199	199.1
0	0	0	0	0	0	0	0	0	0	0	0	0	0	0	0	0	0	0	0	0	0	0	0	0	0	0	0	0	5510	0	0	0	0	0	0
0	0	0	0	0	0	0	0	0	0	0	0	0	0	0	1	0	0	0	0	0	0	0	0	0	0	0	0	0	0	0	0	0	0	0	0	O63066	1.2	1	3.97	200	200.1
0	0	0	0	0	0	0	0	0	0	0	0	0	0	0	73800	0	0	0	0	0	0	0	0	0	0	0	0	0	0	0	0	0	0	0	0
0	0	0	0	1	0	0	0	0	0	0	0	0	0	0	0	0	0	0	0	0	0	0	0	0	0	0	0	0	0	0	0	0	0	0	0	P12959	1.5	1	3.97	201	201.1
0	0	0	0	5000	0	0	0	0	0	0	0	0	0	0	0	0	0	0	0	0	0	0	0	0	0	0	0	0	0	0	0	0	0	0	0
0	0	0	0	0	0	0	0	0	0	0	0	0	0	0	0	0	0	0	0	0	0	0	1	0	0	0	0	0	0	0	0	0	0	0	0	P25460	4.4	1	3.97	202	202.1
0	0	0	0	0	0	0	0	0	0	0	0	0	0	0	0	0	0	0	0	0	0	0	22900	0	0	0	0	0	0	0	0	0	0	0	0
0	0	0	0	0	0	0	0	0	0	0	0	0	0	0	0	2	0	0	0	0	0	0	0	0	0	0	0	0	0	0	0	0	0	0	0	743872417	2.5	1	3.95	203	203.1
0	0	0	0	0	0	0	0	0	0	0	0	0	0	0	0	240000	0	0	0	0	0	0	0	0	0	0	0	0	0	0	0	0	0	0	0
0	0	0	0	0	0	0	0	0	0	0	0	0	0	0	0	0	0	0	0	0	0	0	0	0	0	0	0	0	0	0	0	1	0	0	0	Q9SWI6	8	1	3.95	204	204.1
0	0	0	0	0	0	0	0	0	0	0	0	0	0	0	0	0	0	0	0	0	0	0	0	0	0	0	0	0	0	0	0	17100	0	0	0
0	0	0	0	0	0	0	0	0	0	0	0	0	0	0	0	0	0	0	0	0	0	0	0	0	0	0	0	0	0	0	1	0	0	0	0	Q93XP7	4	1	3.94	205	205.1
0	0	0	0	0	0	0	0	0	0	0	0	0	0	0	0	0	0	0	0	0	0	0	0	0	0	0	0	0	0	0	74200	0	0	0	0
0	0	0	0	0	0	0	0	0	0	0	0	0	0	0	0	0	0	0	0	0	0	0	0	0	0	0	0	0	0	0	1	0	0	0	0	P49105	2.1	1	3.92	206	206.1
0	0	0	0	0	0	0	0	0	0	0	0	0	0	0	0	0	0	0	0	0	0	0	0	0	0	0	0	0	0	0	2730	0	0	0	0
0	0	0	0	0	0	0	0	0	0	0	0	0	0	0	0	0	0	0	0	1	0	0	0	0	0	0	0	0	0	0	0	1	0	0	0	300266867	3	1	3.91	207	207.1
0	0	0	0	0	0	0	0	0	0	0	0	0	0	0	0	0	0	0	0	51300	0	0	0	0	0	0	0	0	0	0	0	44200	0	0	0
0	0	0	0	0	0	0	0	0	0	0	0	0	0	0	0	0	0	0	0	1	1	0	0	0	0	0	0	0	0	0	0	0	0	0	0	Q9XFH3	4.8	1	3.91	208	208.1
0	0	0	0	0	0	0	0	0	0	0	0	0	0	0	0	0	0	0	0	111000	4750	0	0	0	0	0	0	0	0	0	0	0	0	0	0
0	0	0	0	0	0	0	0	0	0	0	0	0	0	0	0	0	0	0	0	0	0	0	0	0	0	0	0	1	0	0	0	0	0	0	0	P31927	0.9	1	3.9	209	209.1
0	0	0	0	0	0	0	0	0	0	0	0	0	0	0	0	0	0	0	0	0	0	0	0	0	0	0	0	29200	0	0	0	0	0	0	0
0	0	0	0	0	0	0	0	0	0	0	0	0	0	0	0	0	0	0	0	0	1	0	0	0	0	0	0	0	0	0	0	0	0	0	0	Q43270	1.8	1	3.89	210	210.1
0	0	0	0	0	0	0	0	0	0	0	0	0	0	0	0	0	0	0	0	0	36200	0	0	0	0	0	0	0	0	0	0	0	0	0	0
0	0	0	0	0	0	0	0	0	0	0	0	0	0	0	0	0	0	0	0	1	0	0	0	0	0	0	0	0	0	0	0	0	0	0	0	695046806	5.3	1	3.86	211	211.1
0	0	0	0	0	0	0	0	0	0	0	0	0	0	0	0	0	0	0	0	46000	0	0	0	0	0	0	0	0	0	0	0	0	0	0	0
0	0	0	0	0	0	0	0	0	0	0	0	0	0	0	0	0	0	0	0	0	0	0	0	0	0	0	1	0	0	0	0	0	0	0	0	Q43255	1.1	1	3.86	212	212.1
0	0	0	0	0	0	0	0	0	0	0	0	0	0	0	0	0	0	0	0	0	0	0	0	0	0	0	89200	0	0	0	0	0	0	0	0
0	0	0	0	0	0	0	0	0	0	0	0	0	0	0	0	0	0	0	0	0	0	0	1	0	0	0	0	0	0	0	0	0	0	0	0	Q9S7B2	1.6	1	3.86	213	213.1
0	0	0	0	0	0	0	0	0	0	0	0	0	0	0	0	0	0	0	0	0	0	0	36700	0	0	0	0	0	0	0	0	0	0	0	0
1	0	0	0	0	0	0	0	0	0	0	0	0	0	0	0	0	0	0	0	0	0	0	0	0	0	0	0	0	0	0	0	0	0	0	0	727426492	3.9	1	3.85	214	214.1
406000	0	0	0	0	0	0	0	0	0	0	0	0	0	0	0	0	0	0	0	0	0	0	0	0	0	0	0	0	0	0	0	0	0	0	0
0	0	0	0	0	0	0	0	0	0	0	0	0	0	0	0	0	0	0	0	1	0	0	0	0	0	1	0	0	0	0	0	0	0	0	0	P56659	11.3	1	3.8	215	215.1
0	0	0	0	0	0	0	0	0	0	0	0	0	0	0	0	0	0	0	0	60000	0	0	0	0	0	22400	0	0	0	0	0	0	0	0	0
0	0	0	0	0	0	0	0	0	0	0	0	0	0	0	0	0	0	0	0	0	0	0	0	0	0	1	0	0	0	0	0	0	0	0	0	P56669	11.7	1	3.78	216	216.1
0	0	0	0	0	0	0	0	0	0	0	0	0	0	0	0	0	0	0	0	0	0	0	0	0	0	57100	0	0	0	0	0	0	0	0	0
0	0	0	0	0	0	0	0	0	0	0	0	1	0	0	0	1	0	0	0	0	0	0	0	0	0	0	0	0	0	0	0	0	0	0	0	Q41764	8.6	1	3.78	217	217.1
0	0	0	0	0	0	0	0	0	0	0	0	157000	0	0	0	67700	0	0	0	0	0	0	0	0	0	0	0	0	0	0	0	0	0	0	0
0	0	0	0	0	0	0	0	0	0	0	0	0	0	0	0	0	0	0	0	0	0	1	0	0	0	0	0	0	0	0	0	0	0	0	0	P0C378	10.2	1	3.76	218	218.1
0	0	0	0	0	0	0	0	0	0	0	0	0	0	0	0	0	0	0	0	0	0	35300	0	0	0	0	0	0	0	0	0	0	0	0	0
0	0	0	0	0	0	0	0	0	0	0	0	0	0	0	0	0	0	0	0	1	0	0	0	0	0	0	0	0	0	0	0	0	0	0	0	387864358	2.9	1	3.75	219	219.1
0	0	0	0	0	0	0	0	0	0	0	0	0	0	0	0	0	0	0	0	10300	0	0	0	0	0	0	0	0	0	0	0	0	0	0	0
0	0	0	0	0	0	0	0	0	0	0	0	0	0	0	0	0	0	0	0	0	0	0	1	0	0	0	0	0	0	0	0	0	0	0	0	508775253	3.8	1	3.72	220	220.1
0	0	0	0	0	0	0	0	0	0	0	0	0	0	0	0	0	0	0	0	0	0	0	23700	0	0	0	0	0	0	0	0	0	0	0	0
0	0	0	0	0	0	0	0	0	0	0	0	0	0	0	0	0	0	0	0	0	0	0	0	0	0	1	0	0	0	0	0	1	0	0	0	P16024	1.4	1	3.72	221	221.1
0	0	0	0	0	0	0	0	0	0	0	0	0	0	0	0	0	0	0	0	0	0	0	0	0	0	37400	0	0	0	0	0	14300	0	0	0
0	0	0	0	0	0	0	0	0	0	0	0	0	0	0	0	0	0	0	0	0	0	0	1	0	0	0	0	0	0	0	0	0	0	0	0	573956982	4.2	1	3.71	222	222.1
0	0	0	0	0	0	0	0	0	0	0	0	0	0	0	0	0	0	0	0	0	0	0	31700	0	0	0	0	0	0	0	0	0	0	0	0
0	0	0	0	0	0	0	0	0	0	0	0	0	0	0	0	0	0	0	0	0	0	0	0	0	0	0	1	0	0	0	0	0	0	0	0	529274104	5.9	1	3.63	223	223.1
0	0	0	0	0	0	0	0	0	0	0	0	0	0	0	0	0	0	0	0	0	0	0	0	0	0	0	59500	0	0	0	0	0	0	0	0
0	0	0	0	0	0	0	0	0	0	0	0	0	0	0	0	1	0	0	0	0	0	0	0	0	0	0	0	0	0	0	0	0	0	0	0	P49094	1	1	3.63	224	224.1
0	0	0	0	0	0	0	0	0	0	0	0	0	0	0	0	241000	0	0	0	0	0	0	0	0	0	0	0	0	0	0	0	0	0	0	0
0	0	0	0	0	0	0	0	0	0	0	0	0	0	0	0	0	0	0	0	0	1	0	0	0	0	0	1	0	0	0	0	0	0	0	0	557099964	7.4	1	3.62	225	225.1
0	0	0	0	0	0	0	0	0	0	0	0	0	0	0	0	0	0	0	0	0	127000	0	0	0	0	0	112000	0	0	0	0	0	0	0	0
0	0	0	0	0	0	0	0	0	0	0	0	0	0	0	0	0	0	0	0	0	0	0	0	0	0	0	0	0	0	0	0	0	1	0	0	P17788	2.5	1	3.62	226	226.1
0	0	0	0	0	0	0	0	0	0	0	0	0	0	0	0	0	0	0	0	0	0	0	0	0	0	0	0	0	0	0	0	0	113000	0	0
0	0	0	0	0	0	0	0	0	0	0	0	0	0	0	1	0	0	0	0	0	1	0	0	0	0	0	0	0	0	0	0	0	0	0	0	698500106	4.8	1	3.61	227	227.1
0	0	0	0	0	0	0	0	0	0	0	0	0	0	0	36200	0	0	0	0	0	36600	0	0	0	0	0	0	0	0	0	0	0	0	0	0
0	0	0	0	0	0	0	0	0	0	0	0	0	0	0	0	0	0	0	0	0	1	0	0	0	0	0	0	0	0	0	0	0	0	0	0	P43188	5.8	1	3.56	228	228.1
0	0	0	0	0	0	0	0	0	0	0	0	0	0	0	0	0	0	0	0	0	190000	0	0	0	0	0	0	0	0	0	0	0	0	0	0
0	0	0	1	1	0	0	0	0	0	0	0	0	0	0	0	0	0	0	0	0	0	0	0	0	0	0	0	0	0	0	0	0	0	0	0	Q8W2B7	2.8	1	3.56	229	229.1
0	0	0	301000	34500	0	0	0	0	0	0	0	0	0	0	0	0	0	0	0	0	0	0	0	0	0	0	0	0	0	0	0	0	0	0	0
0	0	0	0	0	0	0	0	0	0	0	0	0	0	0	0	0	0	0	0	1	0	0	0	0	0	0	0	0	0	0	0	0	0	0	0	O24578	1.2	1	3.53	230	230.1
0	0	0	0	0	0	0	0	0	0	0	0	0	0	0	0	0	0	0	0	289000	0	0	0	0	0	0	0	0	0	0	0	0	0	0	0
0	0	0	0	0	0	0	0	0	0	0	0	0	0	0	0	0	0	0	0	1	0	0	0	0	0	1	0	0	0	0	0	0	0	0	0	Q41853	1.9	1	3.53	231	231.1
0	0	0	0	0	0	0	0	0	0	0	0	0	0	0	0	0	0	0	0	1090000	0	0	0	0	0	842000	0	0	0	0	0	0	0	0	0
0	0	0	0	0	0	0	0	0	0	0	0	0	0	0	0	0	0	0	0	0	0	0	0	0	0	0	1	0	0	0	0	0	0	0	0	685318923	6.2	1	3.51	232	232.1
0	0	0	0	0	0	0	0	0	0	0	0	0	0	0	0	0	0	0	0	0	0	0	0	0	0	0	123000	0	0	0	0	0	0	0	0
0	0	0	0	0	0	0	0	0	1	0	0	0	0	0	0	0	0	0	0	0	0	0	0	0	0	0	0	0	0	0	0	0	0	0	0	645272547	1.6	1	3.5	233	233.1
0	0	0	0	0	0	0	0	0	25000	0	0	0	0	0	0	0	0	0	0	0	0	0	0	0	0	0	0	0	0	0	0	0	0	0	0
0	0	0	0	0	0	0	0	0	0	0	0	0	0	0	0	0	0	0	0	0	0	0	0	0	0	0	0	0	0	0	0	0	1	0	0	P48190	0.7	1	3.5	234	234.1
0	0	0	0	0	0	0	0	0	0	0	0	0	0	0	0	0	0	0	0	0	0	0	0	0	0	0	0	0	0	0	0	0	69800	0	0
0	0	0	0	0	0	0	0	0	0	0	0	0	0	0	0	0	0	0	0	0	0	0	0	0	0	0	0	0	0	0	1	0	0	0	0	Q9SE94	1.8	1	3.5	235	235.1
0	0	0	0	0	0	0	0	0	0	0	0	0	0	0	0	0	0	0	0	0	0	0	0	0	0	0	0	0	0	0	9190	0	0	0	0
0	0	0	0	0	0	0	0	0	0	0	0	0	0	0	0	0	0	0	0	0	1	0	0	0	0	0	1	0	0	0	0	0	0	0	0	B6TNW8	4.9	1	3.49	236	236.1
0	0	0	0	0	0	0	0	0	0	0	0	0	0	0	0	0	0	0	0	0	71300	0	0	0	0	0	74500	0	0	0	0	0	0	0	0
0	0	0	0	0	0	0	0	0	0	0	0	0	0	0	0	0	0	0	0	0	0	0	1	0	0	0	0	0	1	0	0	0	0	0	0	508706786	2.3	1	3.48	237	237.1
0	0	0	0	0	0	0	0	0	0	0	0	0	0	0	0	0	0	0	0	0	0	0	123000	0	0	0	0	0	96600	0	0	0	0	0	0
0	0	0	0	0	0	0	0	0	0	0	0	0	0	0	0	0	0	0	0	0	0	0	0	0	0	0	0	0	0	0	0	0	0	0	1	C4IYS8	2.9	1	3.45	238	238.1
0	0	0	0	0	0	0	0	0	0	0	0	0	0	0	0	0	0	0	0	0	0	0	0	0	0	0	0	0	0	0	0	0	0	0	160000
0	0	0	0	0	0	0	0	0	0	0	0	0	0	0	0	0	0	0	0	1	0	0	0	0	0	1	0	0	0	0	0	0	0	0	0	O23888	1.1	1	3.44	239	239.1
0	0	0	0	0	0	0	0	0	0	0	0	0	0	0	0	0	0	0	0	51400	0	0	0	0	0	31400	0	0	0	0	0	0	0	0	0
0	0	0	0	0	0	0	0	0	0	0	0	0	0	0	0	0	0	0	0	0	0	0	0	0	0	1	0	0	0	0	0	0	0	0	0	568860700	4.2	1	3.42	240	240.1
0	0	0	0	0	0	0	0	0	0	0	0	0	0	0	0	0	0	0	0	0	0	0	0	0	0	41100	0	0	0	0	0	0	0	0	0
0	0	0	0	0	0	0	0	0	0	0	0	0	0	0	0	0	0	0	0	0	0	0	0	0	0	0	0	0	0	1	0	0	0	0	0	Q36997	22.3	1	3.41	241	241.1
0	0	0	0	0	0	0	0	0	0	0	0	0	0	0	0	0	0	0	0	0	0	0	0	0	0	0	0	0	0	11800	0	0	0	0	0
0	0	0	0	0	0	0	0	0	0	0	0	0	0	0	0	0	0	0	0	0	0	0	0	0	0	0	0	0	1	0	0	0	0	0	0	307111592	1.9	1	3.4	242	242.1
0	0	0	0	0	0	0	0	0	0	0	0	0	0	0	0	0	0	0	0	0	0	0	0	0	0	0	0	0	23500	0	0	0	0	0	0
0	0	0	0	0	0	0	0	0	0	0	0	0	0	0	0	0	0	0	0	0	0	0	0	0	0	0	0	0	0	0	0	1	0	0	0	P26307	0.7	1	3.4	243	243.1
0	0	0	0	0	0	0	0	0	0	0	0	0	0	0	0	0	0	0	0	0	0	0	0	0	0	0	0	0	0	0	0	40100	0	0	0
0	0	0	0	0	0	0	0	0	0	0	0	0	0	0	1	0	0	0	0	0	0	0	0	0	0	0	0	0	0	0	0	0	0	1	0	P27898	2.7	1	3.4	244	244.1
0	0	0	0	0	0	0	0	0	0	0	0	0	0	0	439000	0	0	0	0	0	0	0	0	0	0	0	0	0	0	0	0	0	0	424000	0
0	0	0	0	0	0	0	0	0	0	0	0	0	0	1	0	0	0	0	0	0	0	0	0	0	0	0	0	0	0	0	0	0	0	0	0	Q67EU8	6.4	1	3.4	245	245.1
0	0	0	0	0	0	0	0	0	0	0	0	0	0	49000	0	0	0	0	0	0	0	0	0	0	0	0	0	0	0	0	0	0	0	0	0
0	0	0	0	0	0	0	0	0	0	0	0	0	0	0	0	0	0	0	0	1	0	0	0	0	0	0	0	0	0	0	0	1	0	0	0	482573521	6.2	1	3.38	246	246.1
0	0	0	0	0	0	0	0	0	0	0	0	0	0	0	0	0	0	0	0	171000	0	0	0	0	0	0	0	0	0	0	0	126000	0	0	0
0	0	0	0	0	0	0	0	0	0	0	0	0	0	0	0	0	0	0	0	0	0	0	0	0	0	0	0	0	1	0	0	0	0	0	0	Q33301	13	1	3.38	247	247.1
0	0	0	0	0	0	0	0	0	0	0	0	0	0	0	0	0	0	0	0	0	0	0	0	0	0	0	0	0	47800	0	0	0	0	0	0
0	0	0	0	0	0	0	0	0	0	0	0	0	0	0	0	0	0	0	0	0	0	0	0	0	0	0	0	0	1	0	0	0	0	0	0	Q84N48	3.4	1	3.37	248	248.1
0	0	0	0	0	0	0	0	0	0	0	0	0	0	0	0	0	0	0	0	0	0	0	0	0	0	0	0	0	47500	0	0	0	0	0	0
0	0	0	0	0	0	0	0	0	0	0	0	0	0	0	0	0	0	0	0	0	0	0	0	0	0	0	0	0	0	0	0	0	1	0	0	O23887	1.4	1	3.36	249	249.1
0	0	0	0	0	0	0	0	0	0	0	0	0	0	0	0	0	0	0	0	0	0	0	0	0	0	0	0	0	0	0	0	0	54300	0	0
0	0	0	0	0	0	0	0	0	0	0	0	0	0	1	0	0	0	0	0	0	0	0	0	0	0	0	0	0	0	0	0	0	0	0	0	P0C8M8	0.9	1	3.36	250	250.1
0	0	0	0	0	0	0	0	0	0	0	0	0	0	109000	0	0	0	0	0	0	0	0	0	0	0	0	0	0	0	0	0	0	0	0	0
0	0	0	0	0	0	0	0	0	0	0	0	0	0	0	0	0	0	0	0	0	0	0	0	0	0	0	0	1	0	0	0	0	0	0	0	727605069	7.2	1	3.34	251	251.1
0	0	0	0	0	0	0	0	0	0	0	0	0	0	0	0	0	0	0	0	0	0	0	0	0	0	0	0	22400	0	0	0	0	0	0	0
0	0	0	0	0	0	0	0	0	0	0	0	0	0	0	0	0	0	0	0	0	0	0	0	0	0	0	0	0	0	0	1	0	0	0	0	685330405	2.7	1	3.33	252	252.1
0	0	0	0	0	0	0	0	0	0	0	0	0	0	0	0	0	0	0	0	0	0	0	0	0	0	0	0	0	0	0	69500	0	0	0	0
0	0	0	0	0	0	0	0	0	0	0	0	0	0	0	0	0	1	0	0	0	0	0	0	0	0	0	0	0	0	0	0	0	0	0	0	P11155	0.8	1	3.33	253	253.1
0	0	0	0	0	0	0	0	0	0	0	0	0	0	0	0	0	299000	0	0	0	0	0	0	0	0	0	0	0	0	0	0	0	0	0	0
0	0	0	0	0	0	0	0	0	0	0	0	0	0	0	0	0	0	0	0	1	0	0	0	0	0	0	0	0	0	0	0	0	0	0	0	674243390	5.4	1	3.32	254	254.1
0	0	0	0	0	0	0	0	0	0	0	0	0	0	0	0	0	0	0	0	774000	0	0	0	0	0	0	0	0	0	0	0	0	0	0	0
0	0	0	0	0	0	0	0	0	0	0	0	1	0	0	0	0	0	0	0	0	0	0	0	0	0	0	0	0	0	0	0	0	0	0	0	219886987	1.9	1	3.3	255	255.1
0	0	0	0	0	0	0	0	0	0	0	0	8790	0	0	0	0	0	0	0	0	0	0	0	0	0	0	0	0	0	0	0	0	0	0	0
0	0	0	0	0	1	0	0	0	0	0	0	0	1	0	0	0	0	0	0	0	0	0	0	0	0	0	0	0	0	0	0	0	0	0	1	734370550	4.1	1	3.29	256	256.1
0	0	0	0	0	640000	0	0	0	0	0	0	0	61100	0	0	0	0	0	0	0	0	0	0	0	0	0	0	0	0	0	0	0	0	0	481000
0	0	0	0	0	0	0	0	0	0	0	0	0	0	0	0	0	0	0	0	0	0	0	1	0	0	0	0	0	0	0	0	0	0	0	0	Q4G2J4	3.6	1	3.29	257	257.1
0	0	0	0	0	0	0	0	0	0	0	0	0	0	0	0	0	0	0	0	0	0	0	709000	0	0	0	0	0	0	0	0	0	0	0	0
0	0	0	0	0	0	0	0	0	0	0	0	0	0	0	0	0	1	0	0	0	0	0	0	0	0	0	0	0	0	0	0	0	0	0	0	460392993	3.7	1	3.28	258	258.1
0	0	0	0	0	0	0	0	0	0	0	0	0	0	0	0	0	71100	0	0	0	0	0	0	0	0	0	0	0	0	0	0	0	0	0	0
0	0	0	0	0	0	0	0	0	0	0	0	0	0	0	0	0	0	0	0	0	0	0	0	0	0	0	0	0	0	0	0	0	0	1	0	654168242	6.2	1	3.26	259	259.1
0	0	0	0	0	0	0	0	0	0	0	0	0	0	0	0	0	0	0	0	0	0	0	0	0	0	0	0	0	0	0	0	0	0	53200	0
0	0	0	0	0	0	0	0	0	0	0	0	0	0	0	0	0	0	0	0	0	0	0	1	0	0	0	0	0	0	0	0	0	0	0	0	Q9XHR2	1.1	1	3.26	260	260.1
0	0	0	0	0	0	0	0	0	0	0	0	0	0	0	0	0	0	0	0	0	0	0	47600	0	0	0	0	0	0	0	0	0	0	0	0
0	0	0	0	0	0	0	0	0	0	0	0	0	0	0	0	0	0	0	0	0	0	0	0	0	0	0	1	0	0	0	0	0	0	0	0	P52580	6.1	1	3.25	261	261.1
0	0	0	0	0	0	0	0	0	0	0	0	0	0	0	0	0	0	0	0	0	0	0	0	0	0	0	51500	0	0	0	0	0	0	0	0
0	0	0	0	0	0	0	0	0	0	0	0	0	0	0	0	0	0	0	0	0	0	0	1	0	0	0	0	0	0	0	0	0	0	0	0	473760132	3.5	1	3.24	262	262.1
0	0	0	0	0	0	0	0	0	0	0	0	0	0	0	0	0	0	0	0	0	0	0	52500	0	0	0	0	0	0	0	0	0	0	0	0
0	0	0	0	0	0	0	0	0	0	0	0	0	1	0	0	0	0	0	0	0	0	0	0	0	0	0	0	0	0	0	0	0	0	0	0	C0PF72	6.8	1	3.21	263	263.1
0	0	0	0	0	0	0	0	0	0	0	0	0	61600	0	0	0	0	0	0	0	0	0	0	0	0	0	0	0	0	0	0	0	0	0	0
0	0	0	0	0	0	0	0	0	0	0	0	0	0	0	0	0	0	0	0	0	0	0	1	0	0	0	0	0	0	0	0	0	0	0	0	Q43250	1.6	1	3.21	264	264.1
0	0	0	0	0	0	0	0	0	0	0	0	0	0	0	0	0	0	0	0	0	0	0	27600	0	0	0	0	0	0	0	0	0	0	0	0
0	0	0	0	0	0	0	0	1	0	0	0	0	0	0	0	0	0	0	0	0	0	0	0	0	0	0	0	0	0	0	0	0	0	0	0	B4FGS2	1.4	1	3.2	265	265.1
0	0	0	0	0	0	0	0	1190000	0	0	0	0	0	0	0	0	0	0	0	0	0	0	0	0	0	0	0	0	0	0	0	0	0	0	0
0	0	0	0	0	0	0	0	0	0	0	0	0	0	0	0	0	0	0	0	0	0	0	0	0	0	0	0	0	1	0	0	0	0	0	0	P03936	5.2	1	3.19	266	266.1
0	0	0	0	0	0	0	0	0	0	0	0	0	0	0	0	0	0	0	0	0	0	0	0	0	0	0	0	0	370000	0	0	0	0	0	0
0	0	0	0	0	0	0	0	0	0	0	0	0	0	0	0	0	0	0	0	0	0	0	0	0	0	0	0	0	0	0	0	1	0	0	0	438449	3.8	1	3.18	267	267.1
0	0	0	0	0	0	0	0	0	0	0	0	0	0	0	0	0	0	0	0	0	0	0	0	0	0	0	0	0	0	0	0	58200	0	0	0
0	0	0	0	0	0	0	0	0	0	0	0	0	0	0	0	0	0	0	0	0	0	0	1	0	0	0	0	0	0	0	0	0	0	0	0	695006290	2.2	1	3.18	268	268.1
0	0	0	0	0	0	0	0	0	0	0	0	0	0	0	0	0	0	0	0	0	0	0	374000	0	0	0	0	0	0	0	0	0	0	0	0
0	0	0	0	0	0	0	0	0	0	0	0	0	0	0	0	0	0	0	0	0	0	0	0	0	0	0	0	0	1	0	0	0	0	0	0	727488198	6.1	1	3.15	269	269.1
0	0	0	0	0	0	0	0	0	0	0	0	0	0	0	0	0	0	0	0	0	0	0	0	0	0	0	0	0	125000	0	0	0	0	0	0
0	0	0	0	0	0	0	0	0	0	0	0	0	0	0	0	0	0	0	0	1	0	0	0	0	0	0	0	0	0	0	0	0	0	0	0	P49085	3.1	1	3.15	270	270.1
0	0	0	0	0	0	0	0	0	0	0	0	0	0	0	0	0	0	0	0	53900	0	0	0	0	0	0	0	0	0	0	0	0	0	0	0
0	0	0	0	1	0	0	0	0	0	0	0	0	0	0	0	0	0	0	0	0	0	0	0	0	0	0	0	0	0	0	0	0	0	0	0	187438935	8.3	1	3.13	271	271.1
0	0	0	0	57000	0	0	0	0	0	0	0	0	0	0	0	0	0	0	0	0	0	0	0	0	0	0	0	0	0	0	0	0	0	0	0
0	0	0	0	0	0	0	0	0	0	0	0	0	0	0	0	0	1	0	0	0	0	0	0	0	0	0	0	0	0	0	0	0	0	0	0	B6TZD1	1.3	1	3.13	272	272.1
0	0	0	0	0	0	0	0	0	0	0	0	0	0	0	0	0	653000	0	0	0	0	0	0	0	0	0	0	0	0	0	0	0	0	0	0
0	0	0	0	0	0	0	0	0	0	0	0	0	0	0	0	0	0	0	0	0	0	0	0	0	0	0	0	0	0	0	0	0	1	0	0	O65001	0.9	1	3.13	273	273.1
0	0	0	0	0	0	0	0	0	0	0	0	0	0	0	0	0	0	0	0	0	0	0	0	0	0	0	0	0	0	0	0	0	132000	0	0
0	0	0	0	0	0	0	0	0	0	0	0	0	0	0	0	0	0	0	0	0	0	0	0	0	0	0	0	0	0	0	0	0	1	0	0	P0C480	2.9	1	3.13	274	274.1
0	0	0	0	0	0	0	0	0	0	0	0	0	0	0	0	0	0	0	0	0	0	0	0	0	0	0	0	0	0	0	0	0	339000	0	0
0	0	0	0	0	0	0	0	0	0	0	0	0	0	0	0	0	0	0	0	0	0	0	0	0	0	0	0	1	0	0	0	0	0	0	0	P24825	2	1	3.12	275	275.1
0	0	0	0	0	0	0	0	0	0	0	0	0	0	0	0	0	0	0	0	0	0	0	0	0	0	0	0	66500	0	0	0	0	0	0	0
0	0	0	0	0	0	0	0	0	0	0	0	0	0	0	0	0	0	0	0	0	0	0	1	0	0	0	0	0	0	0	0	0	0	0	0	297323093	3.9	1	3.11	276	276.1
0	0	0	0	0	0	0	0	0	0	0	0	0	0	0	0	0	0	0	0	0	0	0	267000	0	0	0	0	0	0	0	0	0	0	0	0
0	0	0	0	0	0	0	0	0	0	0	0	0	0	0	0	0	0	0	0	0	1	0	0	0	0	0	0	0	0	0	0	0	0	0	0	Q9T0N8	1.4	1	3.1	277	277.1
0	0	0	0	0	0	0	0	0	0	0	0	0	0	0	0	0	0	0	0	0	15900	0	0	0	0	0	0	0	0	0	0	0	0	0	0
0	0	0	0	0	1	0	0	0	0	0	0	0	0	0	0	0	0	0	0	0	0	0	0	0	0	0	0	0	0	0	0	0	0	0	0	565349992	2.9	1	3.09	278	278.1
0	0	0	0	0	72500	0	0	0	0	0	0	0	0	0	0	0	0	0	0	0	0	0	0	0	0	0	0	0	0	0	0	0	0	0	0
0	0	0	0	0	0	0	0	0	0	0	0	0	0	0	1	0	0	0	0	0	0	0	0	0	0	0	0	0	0	0	0	0	0	0	0	657403159	6.3	1	3.08	279	279.1
0	0	0	0	0	0	0	0	0	0	0	0	0	0	0	344000	0	0	0	0	0	0	0	0	0	0	0	0	0	0	0	0	0	0	0	0
0	0	0	0	0	0	0	0	0	0	0	0	0	0	0	0	0	0	0	0	0	0	0	1	0	0	0	0	0	0	0	0	0	0	0	0	475541753	2.9	1	3.05	280	280.1
0	0	0	0	0	0	0	0	0	0	0	0	0	0	0	0	0	0	0	0	0	0	0	112000	0	0	0	0	0	0	0	0	0	0	0	0
0	0	0	0	0	0	0	0	0	0	0	0	0	0	0	0	0	0	0	0	0	0	0	1	0	0	0	0	0	0	0	0	0	0	0	0	761967055	3.9	1	3.04	281	281.1
0	0	0	0	0	0	0	0	0	0	0	0	0	0	0	0	0	0	0	0	0	0	0	135000	0	0	0	0	0	0	0	0	0	0	0	0
0	0	0	0	0	0	0	0	0	0	0	0	0	0	0	0	0	0	0	0	0	0	0	1	0	0	0	0	0	0	0	0	0	0	0	0	P0C465	8.7	1	3.04	282	282.1
0	0	0	0	0	0	0	0	0	0	0	0	0	0	0	0	0	0	0	0	0	0	0	43200	0	0	0	0	0	0	0	0	0	0	0	0
0	0	0	0	0	0	0	0	0	0	0	0	0	1	0	0	0	0	0	0	0	0	0	0	0	0	0	0	0	0	0	0	0	0	0	0	Q9FQA3	3.6	1	3.04	283	283.1
0	0	0	0	0	0	0	0	0	0	0	0	0	2970000	0	0	0	0	0	0	0	0	0	0	0	0	0	0	0	0	0	0	0	0	0	0
0	0	0	0	0	0	0	0	0	0	0	0	0	0	0	0	0	0	0	0	0	1	0	0	0	0	0	0	0	0	0	0	0	0	0	0	15220853	6.2	1	3.02	284	284.1
0	0	0	0	0	0	0	0	0	0	0	0	0	0	0	0	0	0	0	0	0	52900	0	0	0	0	0	0	0	0	0	0	0	0	0	0
0	0	0	0	0	0	0	0	0	0	0	0	0	0	0	0	0	0	0	0	0	0	0	0	0	0	0	0	0	1	0	0	0	0	0	0	2147328	3.2	1	3.02	285	285.1
0	0	0	0	0	0	0	0	0	0	0	0	0	0	0	0	0	0	0	0	0	0	0	0	0	0	0	0	0	16900	0	0	0	0	0	0
0	0	0	0	0	0	0	0	0	0	0	0	0	0	0	0	0	0	0	0	0	0	0	0	0	0	0	0	0	0	0	1	0	0	0	0	O50017	1.5	1	3.02	286	286.1
0	0	0	0	0	0	0	0	0	0	0	0	0	0	0	0	0	0	0	0	0	0	0	0	0	0	0	0	0	0	0	57500	0	0	0	0
0	0	0	0	0	0	0	0	0	0	0	0	0	0	0	0	0	0	0	0	0	0	0	0	0	0	1	0	0	0	0	0	0	0	0	0	P93629	2.3	1	3.02	287	287.1
0	0	0	0	0	0	0	0	0	0	0	0	0	0	0	0	0	0	0	0	0	0	0	0	0	0	317000	0	0	0	0	0	0	0	0	0
0	0	0	0	0	0	0	0	0	0	0	0	0	0	0	0	0	0	0	0	1	0	0	0	0	0	0	0	0	0	0	0	0	0	0	0	P46659	2.8	1	3.01	288	288.1
0	0	0	0	0	0	0	0	0	0	0	0	0	0	0	0	0	0	0	0	41700	0	0	0	0	0	0	0	0	0	0	0	0	0	0	0

## Sheet: raw data
Leaf proteome modulation and cytological features of seagrass Cymodocea nodosa in response to long-term high CO2 exposure in volcanic vents Amalia Piro, Letizia Bernardo, Ilia Anna Serra, Isabel Barrote, Irene Olivé , Monya M. Costa, Luigi Lucini, Rui Santos, Silvia Mazzuca, João Silva Supplementary Table 3. Raw data of spectra intensity by protein, retention time and molecular mass (Da)
Proteins	CC7-1	CC7-2	CC7-3	CC7-4	CC7-5	CC7-6	CC8-1	CC8-2	CC8-3	CC8-4	CC8-5	CC8-6	CC9-1	CC9-2	CC9-3	CC9-4	CC9-5	CC9-6	CN4_1	CN4_2	CN4_3	CN4_4	CN4_5	CN4_6	CN5_1	CN5_2	CN5_3	CN5_4	CN5_5	CN5_6	CN6-40	CN6-41	CN6-42	CN6-43	CN6-44	CN6-45	Retention Time	Mass
Ribulose bisphosphate carboxylase large chain	1120000	361000	1310000	1	1	24800	338000	97100	527000	1	1	1	1850000	764000	2530000	17600	1	168000	913000	4490000	49400000	734000	340000	360000	53000	2480000	29700000	338000	136000	301000	6500000	6610000	36400000	1920000	981000	331000	1	53450.7
ATP synthase subunit beta, mitochondrial	615000	560000	4490000	85300	26600	65500	225000	80800	2180000	1	1	1	616000	827000	8080000	166000	91400	92200	1	178000	4200000	36000	1	1	1	1	5450000	29900	1	1	266000	193000	5210000	103000	1	1	1.2	59216.4
ATP synthase subunit beta, chloroplastic	396000	757000	10400000	327000	207000	1	273000	54300	6390000	5050	1	1	1060000	1330000	16000000	558000	387000	1	1	148000	6360000	118000	1	1	1	1	7410000	73600	1	1	319000	216000	6780000	359000	1	1	1.3	54097
Heat shock 70 kDa protein	1	28900	1	1	1	1	1	9190	1	1	1	1	63900	320000	1	1	5440	1	1	1420000	1	1	1	1	1	107000	1	1	1	1	172000	2110000	1	1	1	1	1.4	70916.1
Luminal-binding protein 3	1	28900	1	1	1	1	1	9190	1	1	1	1	1	196000	1	1	1	1	1	73000	1	1	1	1	1	101000	1	1	1	1	44400	210000	1	1	1	1	1.5	73326.7
ATP synthase subunit alpha, chloroplastic	501000	890000	6100000	1	8870	1	428000	65100	2190000	1	1	1	2620000	2160000	7690000	16800	39100	1	1	4180000	805000	1	1	1	1	66200	4180000	20000	1	1	711000	2150000	9080000	1	1	14400	1.6	55721
ATP synthase subunit alpha, mitochondrial	159000	66200	1590000	1	1	1	1	1	157000	1	1	1	1070000	469000	3170000	1	1	1	1	1560000	4970000	1	1	1	1	1	5860000	1	1	1	453000	829000	7280000	1	1	1	1.7	55657.7
Glyceraldehyde-3-phosphate dehydrogenase A, chloroplastic	127000	23700	1	141000	1	1	34300	1	1	39100	1	1	78000	45100	5780	265000	1	1	1	119000	69100	2180000	25100	16700	1	1	113000	4550000	24200	1	103000	192000	114000	4240000	131000	20900	1.8	43208.4
Photosystem II CP43 chlorophyll apoprotein	6110000	463000	144000	2180000	2680	48200	2410000	288000	1	527000	1	1	5720000	1270000	350000	4560000	52900	154000	9260	1	1	1	1	71200	1	1	1	1	1	1	892000	62200	1	1	1	1	1.9	52246.3
Apocytochrome f	11900	1	1	1380000	999000	1	1	1	1	107000	228000	1	81100	334000	54600	2210000	1610000	1	1	1	1	177000	772000	1	1	1	1	1	943000	1	1	8410	1	1	1810000	1	2.1	35580.5
Eukaryotic initiation factor 4A	1	1	16500	1	1	1	1	1	1	1	1	1	1	1	82000	1	1	1	1	1	1160000	1	1	1	1	1	801000	1	1	1	9010	1	1180000	1	1	1	2.2	46877.8
Elongation factor 1-alpha	1	1	53200	1	1	1	1	1	1	1	1	1	42200	1	126000	1	1	526000	68500	160000	3610000	1	1	245000	1	1	2500000	20000	1	156000	185000	339000	2090000	111000	17800	20400	2.3	49574.4
ADP-ribosylation factor	1	1	1	1	1	364000	1	1	1	1	1	121000	1	1	1	1	1	972000	1	1	1	1	1	1260000	1	1	1	1	1	829000	1	1	1	1	1	1420000	2.4	20717.4
ADP,ATP carrier protein 1, mitochondrial	109000	73500	1	41200	564000	1	1	1	1	1	86700	1	209000	105000	48600	89300	1080000	1	1	10600	1	83400	2360000	4950	1	1	8900	74000	2400000	9120	87800	16800	1	1	2630000	15700	2.5	42619.3
Glyceraldehyde-3-phosphate dehydrogenase 3, cytosolic	180000	275000	278000	1410000	1	8850	1	1	41900	735000	1	1	656000	572000	520000	3290000	109000	59800	1	79500	35400	2420000	23900	29200	1	1	86700	3230000	24300	22600	163000	187000	57100	5020000	133000	57800	2.6	36619.1
Glyceraldehyde-3-phosphate dehydrogenase 1, cytosolic	180000	340000	399000	2630000	1	8850	1	1	41900	1710000	1	1	786000	559000	691000	4090000	152000	59800	1	79500	35400	2520000	23900	29200	1	1	99300	3540000	35800	22600	163000	187000	57100	5890000	204000	57800	2.7	36636.2
Photosystem II D2 protein	2830000	319000	95400	55700	644000	36200	3460000	160000	76500	1	1370000	1	3140000	962000	385000	101000	1140000	115000	1	1	1	1	19500	1	1	1	1	1	15500	1	434000	141000	1	1	8530	38200	2.8	39801
Photosystem II CP47 chlorophyll apoprotein	1170000	57300	70900	76600	44400	17900	186000	4190	48100	36200	1	1	1830000	265000	205000	201000	149000	36800	1	1	1	1	1	35100	1	137000	1	1	1	1	570000	19300	1	1	26200	46000	2.9	56276.2
Photosystem Q(B) protein	1990000	336000	81100	113000	3010000	22600	348000	47100	58900	1	1800000	1	2420000	534000	372000	244000	3970000	104000	1	42200	1	1	139000	43900	1	1	1	1	260000	64900	376000	97200	10700	1	434000	50700	3.1	39076
Enolase 2	1	15500	10800	1	1	1	1	1	1	1	1	1	43900	32400	70200	1	1	1	1	155000	1090000	1	1	1	1	1	937000	1	1	1	99100	62600	708000	1	1	1	3.2	48447.1
Enolase 1	1	1	1	1	1	1	1	1	1	1	1	1	1	32400	1	1	1	1	1	53400	599000	1	1	1	1	1	526000	1	1	1	1	23100	408000	1	1	1	3.3	48290.9
14-3-3-like protein GF14-6	1	1	1	1	4370	1	1	1	1	1	1	1	1	1	1	1	397000	1	1	1	1	1	343000	1	1	1	1	1	697000	1	1	1	1	1	413000	1	3.4	29776
Photosystem I P700 chlorophyll a apoprotein A1	495000	1	1	1	1	1	379000	1	1	1	1	1	1150000	1	1	1	1	1	1	1	1	1	1	1	1	1	1	1	1	1	103000	1	1	1	1	1	3.5	83395.2
Chaperonin CPN60-2, mitochondrial	1	1	1	1	1	1	1	1	1	1	1	1	1	1	1	1	1	1	1	200000	1	28200	51900	1	1	1	1	1	71500	1	1	649000	31700	45800	68400	1	3.6	61219.3
V-type proton ATPase catalytic subunit A (Fragment)	1	1	1	1	1	1	1	1	1	1	1	1	1	22300	1	1	1	1	1	233000	1	1	1	1	1	1	1	1	1	1	1	362000	1	1	1	1	3.7	62236
Cytochrome b6	620000	260000	1	143000	182000	2420000	20600	1	1	1	1	1190000	720000	155000	301000	404000	183000	1650000	1	3310	1	1	1	645000	1	1	1	1	1	393000	466000	25800	19600	1	1	685000	3.8	24310.3
Photosystem I P700 chlorophyll a apoprotein A2	414000	1	1	1	1	1	287000	1	1	1	1	1	1150000	15900	29400	1	1	16100	1	1	1	1	1	1	1	1	1	1	1	1	280000	13900	1	1	1	1	3.9	82672.8
Chlorophyll a-b binding protein, chloroplastic	425000	686000	1020000	298000	11900000	327000	250000	289000	1	50900	2430000	182000	1330000	996000	879000	482000	14900000	616000	40900	136000	149000	148000	90300	7560000	1320000	418000	64300	62400	118000	3890000	309000	182000	174000	93600	172000	5450000	4	28165.7
Transketolase, chloroplastic	3480	1	1	1	1	1	1	1	1	1	1	1	1	14400	1	1	1	1	1	508000	1	38600	1	1	1	75300	1	31900	1	1	307000	979000	1	74000	1	1	4.1	73391.4
Tubulin beta-6 chain	1	1	1	1	1250000	1	1	1	1	1	1	1	1	1	1	1	1550000	1	1	1	312000	1	1	1	1	1	137000	1	1	1	1	1	175000	1	1	1	4.2	50887.3
Ubiquitin-40S ribosomal protein S27a	9330	1	1	1	1	41100	1	1	1	1	1	1	1	18900	1	15000	91000	126000	1	55600	7870	1	34100	662000	1	1	7970	5280	55300	292000	154000	150000	1	13500	87400	342000	4.3	17909.5
Inositol-3-phosphate synthase	1	1	14800	1	1	1	1	1	1	1	1	1	21900	45200	204000	1	1	1	1	314000	1	1	1	1	1	1	61600	1	1	1	1	145000	147000	1	1	1	4.4	56529.7
Tubulin alpha-5 chain	1	1	1	1	1	1	1	1	1	1	1	1	1	1	1	1	1	1	1	1	163000	1	1	260000	1	1	68800	1	1	209000	1	1	68200	1	1	162000	4.5	50251.7
Tubulin alpha-1 chain	1	1	1	1	1	1	1	1	1	1	1	1	1	1	1	1	1	1	1	1	196000	1	1	260000	1	1	78800	1	1	209000	1	1	86000	1	1	162000	4.6	50414.8
Catalase isozyme 1	1	1	1	1	1	1	1	1	1	1	1	1	1	1	1	1	1	1	1	1	134000	1100	1	1	1	1	75800	1	1	1	1	1	20900	1	1	1	4.7	57389.9
Catalase isozyme 2	1	1	1	1	1	1	1	1	1	1	1	1	1	1	1	1	1	1	1	1	8720	1100	1	1	1	1	52600	1	1	1	1	1	1	1	1	1	4.8	56806.8
Malate dehydrogenase, cytoplasmic	1	1	1	1	1	1	1	1	1	1	1	1	1	1	1	71000	1	1	1	54400	1	715000	4020	1	1	1	30100	943000	4600	1	53700	294000	1	923000	49500	4030	4.9	35931.6
Ribulose bisphosphate carboxylase/oxygenase activase, chloroplastic	1	1	1	1	1	1	1	1	1	1	1	1	14000	1	11700	235000	1	1	1	25600	259000	221000	1	1	1	1	68200	176000	1	1	12300	6840	322000	217000	1	1	5	48108.8
Triosephosphate isomerase, cytosolic	21100	1	19800	1	201000	1	1	1	1	1	234000	1	49400	11500	19400	71700	409000	1	1	1	1	1	67500	792000	1	1	1	1	1	1270000	1	1	1	1	1	894000	5.1	27252.6
40S ribosomal protein S4	1	1	1	1	1	1	1	1	1	1	1	1	1	1	1	1	1	1	1	1	1	1	193000	1	1	1	1	1	259000	1	1	1	1	1	233000	1	5.2	30130.6
Phosphoglucomutase, cytoplasmic 2	1	1	1	1	1	1	1	1	1	1	1	1	1	1	1	1	1	32000	1	52100	1	1	1	1	1	1	1	1	1	1	1	239000	1	1	1	1	5.3	63268.4
Histone H2B.4	1	1	1	1	20300	1	1	1	1	1	1	1	1	1	1	1	71500	91800	1	1	1	1	24400	938000	1	1	1	1	1	734000	1	1	1	1	1	301000	5.4	15182.6
Histone H4.3	1	1	1	1	1	1	1	1	1	1	1	1	1	1	1	1	1	5940	1	1	1	1	1	203000	1	1	1	1	1	286000	1	1	1	1	1	84800	5.5	11551.3
Photosystem I iron-sulfur center	1	1	1	1	1	136000	1	1	1	1	1	1	1	1	1	1	1	39100	1	1	1	1	1	110000	1	1	1	1	1	101000	1	1	1	1	1	81100	5.6	9412.7
Cytochrome b559 subunit alpha	1	1	1	1	1	279000	1	1	1	1	1	85200	1	1	1	1	1	613000	1	1	1	1	1	328000	1	1	1	1	1	151000	1	1	1	1	1	385000	5.7	9444.4
Heat shock protein 82	1	1	1	1	1	1	1	1	1	1	1	1	1	1	1	1	1	1	1	145000	1	1	1	1	1	1	1	1	1	1	1	60500	1	1	1	1	5.8	82174.4
Fructose-bisphosphate aldolase, cytoplasmic isozyme	1	1	1	1	1	1	1	1	1	1	1	1	49100	1	11900	116000	1	1	1	10000	15200	394000	1	1	1	1	5850	386000	1	1	60300	35900	1	1220000	1	1	5.9	39059.9
2,3-bisphosphoglycerate-independent phosphoglycerate mutase	1	1	1	23000	1	1	1	1	1	1	1	1	1	34500	1	1	1	1	1	88600	1	1	1	1	1	1	7530	1	1	1	1	261000	1	1	1	1	6	60789.7
50S ribosomal protein L14, chloroplastic	1	1	1	1	1	38500	1	1	1	1	1	34100	1	1	1	1	1	193000	1	55700	1	1	1	114000	1	1	1	1	1	138000	1	1	1	1	1	122000	6.1	13735.8
Glutamine synthetase root isozyme 2	1	1	1	16900	31300	1	1	1	1	1	1	1	1	1	1	29700	81300	1	1	1	1	741000	55100	1	1	1	1	685000	53800	1	18500	1	1	249000	72800	1	6.3	40492.8
Cytochrome c oxidase subunit 2	1	1	1	1	150000	1	1	1	1	1	54400	1	1	1	1	1	229000	1	1	1	1	1	161000	1	1	1	1	1	99600	1	1	1	1	1	103000	1	6.4	29964.3
Actin-1	1	1	1	1	1	1	1	1	1	1	1	1	1	1	1	1	1	1	1	1	1	965000	1	1	1	1	1	292000	1	1	1	1	1	689000	1	1	6.5	41902.1
Glutamine synthetase root isozyme 5	1	1	1	16900	16400	42900	1	1	1	1	1	1	1	1	1	29700	140000	36000	1	1	1	741000	1	65000	1	1	1	515000	1	1	18500	1	1	249000	1	56600	6.6	39543.8
GTP-binding protein YPTM2	1	1	1	1	41200	22700	1	1	1	1	1	1	1	1	1	1	51900	39700	1	1	1	1	1	211000	1	1	1	1	1	236000	1	1	1	1	1	191000	6.7	22646.2
Alpha-1,4-glucan-protein synthase [UDP-forming]	1	1	1	1	1	1	1	1	1	1	1	1	1	1	1	1	1	1	1	1	1	130000	1	1	1	1	1	121000	1	1	1	1	1	80300	1	1	6.8	41717.1
40S ribosomal protein S14	1	1	1	1	1	1	1	1	1	1	1	1	1	1	24300	1	1	1	1	1	1	1	1	298000	1	1	1	1	1	116000	1	1	1	1	1	198000	6.9	16314.4
Peptidyl-prolyl cis-trans isomerase	1	1	1	1	1	192000	1	1	1	1	1	1	1	1	1	1	1	381000	1	1	1	1	1	1780000	1	1	1	1	1	1560000	1	1	1	1	1	1930000	7	18576.9
Peroxidase 66	50800	1	1650000	850000	84200	1	1	1	1	663000	1	1	1	1	1730000	780000	138000	1	1	1	335000	59000	50600	1	1	1	1	1	1	1	1	1	1	129000	1	1	7.1	33932.3
Profilin-3	1	1	1	1	1	37100	1	1	1	1	1	56100	1	1	1	1	1	47100	1	1	1	1	1	215000	1	1	1	1	1	149000	1	1	1	1	1	127000	7.2	14351.2
Glutathione S-transferase 4	55500	1	65100	49500	197000	1	1	1	1	1	344000	1	110000	56400	37900	1	420000	1	1	1	1	1	1	875000	1	1	4390	16700	1	1150000	64800	26900	1	1	23500	859000	7.3	24741.1
Sucrose synthase 2	1	1	1	1	1	1	1	1	1	1	1	1	1	1	1	1	1	1	1	1	1	1	1	1	1	1	1	1	1	1	6930	124000	1	1	1	1	7.4	93565.1
Tryptophan synthase beta chain 1 (Fragment)	1	1	1	1	1	1	1	1	1	1	1	1	1	1	1	1	1	1	1	1	126000	1	1	1	1	1	1	1	1	1	1	1	1	58800	1	1	7.5	42803.8
Chlorophyll a-b binding protein 48, chloroplastic	1	1	1	1	393000	1	1	1	1	1	264000	1	1	1	6300	22300	103000	1	1	1	1	1	1	192000	1	1	1	1	1	158000	1	1	1	1	1	217000	7.6	28299.8
Sucrose synthase 1	1	1	1	1	1	1	1	1	1	1	1	1	1	1	1	1	1	1	1	52300	1	1	1	1	1	1	1	1	262000	1	40100	153000	1	1	1	1	7.7	92129.6
Translationally-controlled tumor protein homolog	1	1	1	1	1	39500	1	1	1	1	1	1	1	1	1	1	1	94600	1	1	1	1	1	259000	1	1	1	1	1	117000	1	1	1	1	1	184000	7.8	18746.8
Cysteine proteinase 2	1	1	31600	1	153000	1	1	1	1	1	1	1	1	1	1	1	73800	1	1	1	1	1	1	1	1	1	1	1	1	31500	1	1	303000	1	1	1	7.9	39712.1
Serine--glyoxylate aminotransferase (Fragments)	1	1	1	22500	1	1	1	1	1	1	1	1	1	1	1	48800	1	1	1	1	1	117000	1	1	1	1	1	91200	1	1	1	1	1	39700	1	1	8	15096.1
Histone H3.2	1	1	1	1	1	1	1	1	1	1	1	1	1	1	1	1	1	1	1	1	1	1	1	218000	1	1	1	1	1	180000	1	1	1	1	1	1	8.1	15324.7
Superoxide dismutase [Cu-Zn] 4A	1	1	1	1	1	936000	1	1	1	1	1	677000	1	1	1	1	1	796000	1	1	1	1	1	87600	1	1	1	1	1	300000	1	1	1	1	1	61100	8.2	15228.5
ATP synthase subunit gamma, chloroplastic	1	1	1	5380	1	1	1	1	1	1	1	1	1	1	1	25600	1	1	1	1	1	117000	1	1	1	1	1	74800	7020	1	1	1	1	103000	41600	16000	8.3	40131.4
Glutamate dehydrogenase	1	1	1	1	1	1	1	1	1	1	1	1	1	1	1	24000	1	1	1	1	1	105000	1	1	1	1	1	113000	1	1	1	1	1	63300	1	1	8.4	44306.7
Malate dehydrogenase [NADP], chloroplastic	1	1	1	1	1	1	1	1	1	1	1	1	1	1	1	1	1	1	1	1	141000	18300	1	1	1	1	1	95100	1	1	1	1	1	144000	1	1	8.5	47429.3
L-lactate dehydrogenase	1	1	1	16100	1	1	1	1	1	1	1	1	1	1	1	35300	1	1	1	1	1	45700	1	1	1	1	1	44700	1	1	1	1	1	154000	1	1	8.6	38721.4
40S ribosomal protein S8	1	1	1	1	1	1	1	1	1	1	1	1	1	1	1	1	1	1	1	1	1	1	54100	1	1	1	1	1	19000	1	1	1	1	1	20400	1	8.7	25170.4
Ribulose bisphosphate carboxylase small chain, chloroplastic	1	1	1	1	1	90300	1	1	1	1	1	1	1	6310	1	1	25900	246000	1	1	1	1	1	893000	652000	1	1	1	1	563000	9910	1	1	1	1	683000	8.8	19435.9
Histone H2A	1	1	1	1	1	1	1	1	1	1	1	1	1	1	26100	1	1	1	1	1	1	1	1	147000	1	1	1	1	1	133000	1	1	1	1	1	173000	8.9	16429
40S ribosomal protein S28	1	1	1	1	1	64500	1	1	1	1	1	1	1	1	1	1	1	159000	1	1	1	1	1	1	1	1	1	1	1	1	1	1	1	1	1	1	9	7467.6
Ferredoxin-dependent glutamate synthase, chloroplastic	1	1	1	1	1	1	1	1	1	1	1	1	1	1	640000	1	1	1	1	307000	1	1	1	1	1	1	1	1	1	1	16100	1	1460000	1	1	1	9.1	176653
Cytochrome c	1	1	1	1	1	14800	1	1	1	1	1	1	1	1	1	1	1	24300	1	1	1	1	1	29900	1	1	1	1	1	1	1	1	1	1	1	1	9.2	12132.6
NADP-dependent glyceraldehyde-3-phosphate dehydrogenase	1	1	1	1	1	1	1	1	1	1	1	1	1	1	1	1	1	1	1	1	68200	1	1	1	1	1	44200	1	1	1	1	1	26100	1	1	1	9.3	53773
Nitrate reductase [NADH] 3	1	1	1	1	1	166000	1	1	1	1	1	1	1	1	1	1	575000	179000	1	1	1	235000	1	297000	1	1	1	270000	1	1	1	1	1	1	1	1	9.4	99779.5
Photosystem I reaction center subunit VI, chloroplastic	1	1	1	1	1	48600	1	1	1	1	1	5940	1	1	1	1	1	107000	1	1	1	1	1	63200	1	1	1	1	1	39900	1	1	1	1	1	129000	9.5	14929
Ras-related protein Rab-2-B	1	1	1	1	1	1	1	1	1	1	1	1	1	1	1	1	1	1	1	1	1	1	1	1	1	1	1	1	1	36700	1	1	1	1	1	1	9.6	23288.9
17.5 kDa class II heat shock protein	1	1	1	1	1	1	1	1	1	1	1	1	1	1	1	1	1	1	1	1	1	26000	1	2180000	1	1	1	24900	1	1	1	1	1	21400	1	2170000	9.7	17568
Peroxidase 70	1	1	1	1	1150000	1	1	1	1	1	1	1	104000	138000	35100	1	1080000	1	1	1	1	17400	165000	1	1	1	1	1	135000	1	1	1	1	1	118000	1	9.8	33994
Calreticulin	1	1	1	1	1	1	1	1	1	1	1	1	1	1	1	1	1	1	1	1	52900	1	1	1	1	1	1	1	1	473000	1	1	1	1	1	611000	9.9	48052.8
60S acidic ribosomal protein P2A	1	1	1	1	1	15900	1	1	1	1	1	1	1	1	1	1	1	43200	1	1	1	1	1	1	1	1	1	1	1	1	1	1	1	1	1	1	10	11476.7
60S ribosomal protein L17	1	1	1	1	1	1	1	1	1	1	1	1	1	1	1	1	39000	1	1	1	1	1	1	23300	1	1	1	1	1	7860	1	1	1	1	1	1	10.1	19620.2
60S acidic ribosomal protein P2B	1	1	1	1	1	27900	1	1	1	1	1	1	1	1	1	1	1	65200	1	1	1	1	1	11900	1	1	1	1	1	1	1	1	1	1	1	13300	10.2	11699.8
Beta-amylase	1	1	1	1	1	1	1	1	1	1	1	1	1	1	12800	1	1	1	1	1	51200	1	1	1	1	1	51300	1	1	1	1	1	145000	1	1	1	10.3	55521.3
40S ribosomal protein S13	1	1	1	1	1	1	1	1	1	1	1	1	1	1	1	1	1	1	1	1	1	1	1	56200	1	1	1	1	1	1	1	1	1	1	1	94000	10.4	17057.9
Cysteine proteinase 1	1	1	1	1	1	1	1	1	1	1	1	1	1	1	1	1	75200	1	1	1	1	1	1	1	1	1	1	1	1	1	1	1	29200	1	1	1	10.5	40974.1
60S ribosomal protein L10	1	1	1	1	1	1	1	1	1	1	1	1	1	1	1	1	1	526000	1	1	1	1	1	1300000	1	1	1	1	1	1	1	1	1	1	1	1330000	10.6	25375.1
Fructokinase-1	1	1	1	1	1	1	1	1	1	1	1	1	1	1	1	50700	1	1	1	1	1	31400	1	1	1	1	1	18100	19500	1	1	1	1	7840	77900	1	10.7	34861.4
9-cis-epoxycarotenoid dioxygenase 1, chloroplastic	1	36400	1	48300	409000	1	1	1	1	1	1	1	1	44500	1	108000	856000	21300	1	1	1	1	94600	1	1	1	1	1	92500	1	1	1	1	1	90800	1	10.8	66007.5
Poly [ADP-ribose] polymerase 1	1	1	1	1	1	1	1	1	1	1	1	1	1	1	1	1	1	246000	1	1	1	124000	1	1	1	1	1	117000	1	199000	1	1	1	185000	1	1	10.9	111614
DNA-directed RNA polymerase subunit alpha	1	1	1	1	1	1	1	1	1	1	1	1	1	1	1	28800	1	1	1	58000	1	1	1	1	1	1	1	47600	1	1	1	1	1	1	1	1	11	39345.5
FACT complex subunit SPT16	1	24500	1	1	1	1	1	1	1	1	1	1	1	1	1	1	1	1	1	1	1	1	1	1	1	1	1	1	1	1	1	1	4470	1	1	1	11.1	118902
Photosystem I assembly protein ycf3	1	1	1	1	1	159000	1	1	1	1	1	1	1	1	1	1	1	262000	1	1	1	1	1	293000	1	1	1	1	1	155000	1	1	1	1	1	222000	11.2	19901.1
Lon protease homolog, mitochondrial	1	1	1	1	1	1	1	1	1	1	1	1	1	1	335000	1	1	1	1	1	305000	1	1	17200	1	1	1	1	1	1	1	1	1	1	1	1	11.3	106228
Protein HIRA	1	1	112000	1	1	1	1	1	1	1	1	1	1	1	1	1	1	1	1	1	1	1	1	1	1	1	1	1	1	29700	1	1	1	1	1	53200	11.4	106591
ATP synthase subunit b, chloroplastic	1	1	1	1	1	1	1	1	1	1	1	1	1	1	1	1	1	155000	1	1	1	1	1	1	1	1	1	1	1	111000	1	1	1	1	1	136000	11.5	21037.8
DNA replication licensing factor MCM3 homolog 1	1	1	1	1	1	1	1	1	1	1	1	1	1	1	1	65500	1	1	1	1	1	70600	36000	1	1	1	93900	1	1	1	1	1	70800	303000	1	1	11.6	85694
Acetolactate synthase 2, chloroplastic	1	1	1	1	1	1	1	1	1	1	1	1	1	1	1	1	1	1	1	1	1	1	1	1	1	1	1	1	1	54900	1	1	1	1	1	69700	11.7	69366.4
Histone-lysine N-methyltransferase EZ3	1	1	1	1	1	1	1	1	1	1	1	1	1	1	1	1	1	1	1	1	72000	1	1	1	1	1	59300	1	1	1	1	1	41900	1	1	1	11.8	102388
Pyruvate, phosphate dikinase regulatory protein, chloroplastic	1	1	1	1	1	1	1	1	1	1	1	1	1	1	1	1	1	1	1	43400	1	1	1	1	1	1	1	1	551000	1	1	1	1	1	340000	1	11.9	46360.8
DIMBOA UDP-glucosyltransferase BX9	1	1	1	1	1	1	1	1	1	1	1	1	1	1	1	1	1	1	1	130000	1	1	1	1	1	1	1	1	1	1	38300	508000	1	1	1	1	12	50358.7
Cell division control protein 2 homolog	1	1	1	1	1	1	1	1	1	1	1	1	1	1	1	1	1	1	1	1	1	1	56800	1	1	1	1	1	1	1	1	1	1	1	1	1	12.1	34061.6
30S ribosomal protein S3, chloroplastic	1	1	1	1	1	1	1	1	1	1	1	1	1	1	1	1	1	1	1	1	1	1	1	20300	1	1	1	1	1	19700	1	1	1	1	1	1	12.2	27745.9
Sulfite reductase [ferredoxin], chloroplastic	1	1	1	1	1	1	1	1	1	1	1	1	18800	1	1	1	1	1	1	1	1	86400	1	1	1	1	1	1	1	1	1	1	1	1	1	1	12.3	70413
Caffeoyl-CoA O-methyltransferase 2	1	1	1	1	1	1	1	1	1	1	1	1	1	1	7800	1	1	1	1	1	1	1	1	1	1	1	1	1	1	1	1	1	1	1	1	1	12.4	29522
Nucleobase-ascorbate transporter LPE1	1	1	1	1	1	1	1	1	1	1	1	1	1	1	1	1	1	1	1	1	33300	1	1	1	1	1	1	1	1	1	1	1	1	1	1	1	12.5	58748.1
Adenylyltransferase and sulfurtransferase MOCS3 2	1	1	1	1	1	1	1	1	1	1	1	1	1	1	1	1	1	1	1	1	58500	1	1	1	1	1	64100	1	1	1	1	1	58700	1	1	1	12.6	52564.9
Riboflavin biosynthesis protein PYRR, chloroplastic	1	1	1	1	1	1	1	1	1	1	1	1	1	1	1	1	1	1	1	1	1	1	1	1	1	1	1	1	436000	1	1	1	1	1	1	1	12.7	68200.3
CASP-like protein 7	1	1	1	1	1	1	1	1	1	1	1	1	1	1	1	1	1	1	1	1	1	38700	1	1	1	1	1	1	1	1	1	1	1	1	1	1	12.8	22330.3
Lon protease homolog 2, peroxisomal	1	1	1	1	1	1	1	1	1	1	1	1	1	1	1	1	1	1	1	1	1	1	1	1	1	1	1	1	8740	1	1	1	1	1	2940	1	12.9	97959.4
Lipoyl synthase 2, chloroplastic	1	1	1	1	1	31300	1	1	1	1	1	1	1	1	1	1	1	1	1	1	1	1	1	113000	1	1	1	1	1	71400	1	1	1	1	1	1	13	40279.9
Malate synthase, glyoxysomal	1	1	1	1	1	1	1	1	1	1	1	11400	1	1	1	1	1	1	1	1	1	1	1	1	1	1	1	1	1	1	1	1	1	1	1	1	13.1	62092.2
Lipoyl synthase, mitochondrial	1	1	1	1	1	1	1	1	1	1	1	1	1	1	1	1	1	243000	1	1	1	1	1	1	1	1	1	1	1	1	1	1	1	1	1	1	13.2	42341.6
Superoxide dismutase [Mn] 3.2, mitochondrial	1	1	1	1	17300	1	1	1	1	1	1	1	1	1	1	1	1	1	1	1	1	1	1	1	1	1	1	1	1	1	1	1	1	1	1	1	13.3	25356.4
Calcium-dependent protein kinase 2	1	1	1	1	1	1	1	1	1	1	1	1	1	1	285000	1	1	1	1	1	1	1	1	1	1	1	1	1	1	1	1	1	1	1	1	1	13.4	58422.9
CASP-like protein 9	1	1	1	1	1	1	1	1	1	1	1	1	1	1	1	1	1	1	1	1	43100	1	1	1	1	1	1	1	1	1	1	1	1	1	1	1	13.5	19817.1
Protein BRICK1	1	1	1	1	1	1	1	1	1	1	1	1	1	1	1	1	1	1	1	36200	1	1	1	1	1	1	1	1	1	1	1	37500	1	1	1	1	13.6	9323.5
Derlin-1.2	1	1	1	1	1	1	1	1	1	1	1	1	1	1	1	1	1	1	1	1	1	1	1	1	1	1	1	1	1	1	1	1	1	1	1	94100	13.7	27891.9
Putative Pol polyprotein from transposon element Bs1	1	1	1	1	1	1	1	1	1	1	1	1	1	1	1	1	1	1	1	1	1	1	1	1	1	1	1	1	1	1	28100	1	1	1	1	1	13.8	81851.2
Granule-bound starch synthase 1, chloroplastic/amyloplastic	1	1	1	1	1	1	1	1	1	1	1	1	1	1	1	1	1	1	1	1	1	1	1	1	1	1	1	1	1	1	1	1	1	117000	1	1	13.9	66892.3
30S ribosomal protein S12, chloroplastic	1	1	1	1	1	1	1	1	1	1	1	1	1	1	1	1	1	1	1	1	1	1	1	1	1	1	1	1	1	1	1	106000	1	1	1	1	14.1	13934.2
Homocysteine S-methyltransferase 2	1	1	1	1	1	1	1	1	1	1	1	1	1	1	1	1	1	1	1	1	1	1	1	40700	1	1	1	1	1	1	1	1	1	1	1	1	14.2	37414.7
Protein SUPPRESSOR OF GENE SILENCING 3 homolog	1	123000	1	46700	1	1	1	1	1	1	1	1	1	1	1	1	1	1	1	1	1	1	1	1	1	1	1	1	1	1	1	1	1	1	1	1	14.3	67979.5
Cell number regulator 13	1	1	1	1	1	1	1	1	1	1	1	1	1	1	1	1	1	1	1	1	1	1	1	1	1	1	1	1	1	1	1	41200	1	1	1	1	14.4	50063.1
Histone acetyltransferase type B catalytic subunit	1	1	1	1	1	1	1	1	1	1	1	1	1	1	1	71400	1	1	1	1	1	1	1	1	1	1	1	1	1	1	1	1	1	1	1	1	14.5	53119.5
DIBOA-glucoside dioxygenase BX6	1	1	1	1	1	1	1	1	1	1	1	1	1	1	1	1	1	1	1	1	111000	1	1	1	1	1	58500	1	1	1	1	1	1	1	1	1	14.6	41653.6
Beta-fructofuranosidase 1	1	1	1	1	1	1	1	1	1	1	1	1	1	1	1	1	1	1	1	1	130000	1	1	1	1	1	105000	1	1	1	1	1	1	1	1	1	14.7	72216.7
Indole-3-glycerol phosphate lyase, chloroplastic	1	1	1	1	1	1	1	1	1	1	1	1	1	1	1	1	1	12400	1	1	1	1	1	1	1	1	1	1	1	1	1	1	1	1	1	1	14.8	36691.8
DNA-directed RNA polymerase subunit beta''	1	1	1	1	1	1	1	1	1	1	1	1	1	1	1	200000	1	1	1	1	1	1	1	1	1	1	1	1	1	1	1	1	1	389000	1	1	14.9	176878
Cytochrome b-c1 complex subunit Rieske, mitochondrial	1	1	1	1	1	1	1	1	1	1	1	1	1	1	1	1	1	1	1	1	1	1	1	1	1	1	1	1	1	5510	1	1	1	1	1	1	15	30062.7
Preprotein translocase subunit SECY, chloroplastic	1	1	1	1	1	1	1	1	1	1	1	1	1	1	1	73800	1	1	1	1	1	1	1	1	1	1	1	1	1	1	1	1	1	1	1	1	15.1	59637.9
Regulatory protein opaque-2	1	1	1	1	5000	1	1	1	1	1	1	1	1	1	1	1	1	1	1	1	1	1	1	1	1	1	1	1	1	1	1	1	1	1	1	1	15.2	49812.2
40S ribosomal protein S11	1	1	1	1	1	1	1	1	1	1	1	1	1	1	1	1	1	1	1	1	1	1	1	22900	1	1	1	1	1	1	1	1	1	1	1	1	15.3	17917.7
50S ribosomal protein L29, chloroplastic	1	1	1	1	1	1	1	1	1	1	1	1	1	1	1	1	1	1	1	1	1	1	1	1	1	1	1	1	1	1	1	1	17100	1	1	1	15.4	18149.9
Cis-zeatin O-glucosyltransferase 1	1	1	1	1	1	1	1	1	1	1	1	1	1	1	1	1	1	1	1	1	1	1	1	1	1	1	1	1	1	1	1	74200	1	1	1	1	15.5	51527.7
Glucose-6-phosphate isomerase, cytosolic	1	1	1	1	1	1	1	1	1	1	1	1	1	1	1	1	1	1	1	1	1	1	1	1	1	1	1	1	1	1	1	2730	1	1	1	1	15.6	62521.4
Mitotic spindle checkpoint protein MAD2	1	1	1	1	1	1	1	1	1	1	1	1	1	1	1	1	1	1	1	1	111000	4750	1	1	1	1	1	1	1	1	1	1	1	1	1	1	15.7	23675.6
Sucrose-phosphate synthase	1	1	1	1	1	1	1	1	1	1	1	1	1	1	1	1	1	1	1	1	1	1	1	1	1	1	1	1	29200	1	1	1	1	1	1	1	15.8	119372
Phospholipase D alpha 1	1	1	1	1	1	1	1	1	1	1	1	1	1	1	1	1	1	1	1	1	1	36200	1	1	1	1	1	1	1	1	1	1	1	1	1	1	15.9	92697
indolin-2-one monooxygenase	1	1	1	1	1	1	1	1	1	1	1	1	1	1	1	1	1	1	1	1	1	1	1	1	1	1	1	89200	1	1	1	1	1	1	1	1	16	59838.8
Protein rough sheath 2	1	1	1	1	1	1	1	1	1	1	1	1	1	1	1	1	1	1	1	1	1	1	1	36700	1	1	1	1	1	1	1	1	1	1	1	1	16.1	42203.3
Homeobox protein knotted-1-like 1 (Fragment)	1	1	1	1	1	1	1	1	1	1	1	1	1	1	1	1	1	1	1	1	60000	1	1	1	1	1	22400	1	1	1	1	1	1	1	1	1	16.2	10753
Homeobox protein liguleless 3 (Fragment)	1	1	1	1	1	1	1	1	1	1	1	1	1	1	1	1	1	1	1	1	1	1	1	1	1	1	57100	1	1	1	1	1	1	1	1	1	16.3	10470.1
Actin-depolymerizing factor 3	1	1	1	1	1	1	1	1	1	1	1	1	157000	1	1	1	67700	1	1	1	1	1	1	1	1	1	1	1	1	1	1	1	1	1	1	1	16.4	16013.8
Translation initiation factor IF-1, chloroplastic	1	1	1	1	1	1	1	1	1	1	1	1	1	1	1	1	1	1	1	1	1	1	35300	1	1	1	1	1	1	1	1	1	1	1	1	1	16.5	12417.1
DNA-directed RNA polymerase subunit beta'	1	1	1	1	1	1	1	1	1	1	1	1	1	1	1	1	1	1	1	1	1	1	1	1	1	1	37400	1	1	1	1	1	14300	1	1	1	16.6	79176.9
Asparagine synthetase [glutamine-hydrolyzing]	1	1	1	1	1	1	1	1	1	1	1	1	1	1	1	1	241000	1	1	1	1	1	1	1	1	1	1	1	1	1	1	1	1	1	1	1	16.7	67147.1
50S ribosomal protein L2, chloroplastic	1	1	1	1	1	1	1	1	1	1	1	1	1	1	1	1	1	1	1	1	1	1	1	1	1	1	1	1	1	1	1	1	1	113000	1	1	16.8	30292.8
Adenylate kinase, chloroplastic	1	1	1	1	1	1	1	1	1	1	1	1	1	1	1	1	1	1	1	1	1	190000	1	1	1	1	1	1	1	1	1	1	1	1	1	1	16.9	24924
DIMBOA UDP-glucosyltransferase BX8	1	1	1	301000	34500	1	1	1	1	1	1	1	1	1	1	1	1	1	1	1	1	1	1	1	1	1	1	1	1	1	1	1	1	1	1	1	17	49926
Adenylosuccinate synthetase, chloroplastic	1	1	1	1	1	1	1	1	1	1	1	1	1	1	1	1	1	1	1	1	289000	1	1	1	1	1	1	1	1	1	1	1	1	1	1	1	17.1	52368.6
Homeobox protein rough sheath 1	1	1	1	1	1	1	1	1	1	1	1	1	1	1	1	1	1	1	1	1	1090000	1	1	1	1	1	842000	1	1	1	1	1	1	1	1	1	17.2	38965.1
Maturase K	1	1	1	1	1	1	1	1	1	1	1	1	1	1	1	1	1	1	1	1	1	1	1	1	1	1	1	1	1	1	1	1	1	69800	1	1	17.3	61604.1
Methylenetetrahydrofolate reductase 1	1	1	1	1	1	1	1	1	1	1	1	1	1	1	1	1	1	1	1	1	1	1	1	1	1	1	1	1	1	1	1	9190	1	1	1	1	17.4	67055.3
Inosine triphosphate pyrophosphatase	1	1	1	1	1	1	1	1	1	1	1	1	1	1	1	1	1	1	1	1	1	71300	1	1	1	1	1	74500	1	1	1	1	1	1	1	1	17.5	22005.9
Ascorbate-specific transmembrane electron transporter 2	1	1	1	1	1	1	1	1	1	1	1	1	1	1	1	1	1	1	1	1	1	1	1	1	1	1	1	1	1	1	1	1	1	1	1	160000	17.6	25438.6
Indole-3-acetaldehyde oxidase	1	1	1	1	1	1	1	1	1	1	1	1	1	1	1	1	1	1	1	1	51400	1	1	1	1	1	31400	1	1	1	1	1	1	1	1	1	17.7	146884
Uncharacterized protein ycf76	1	1	1	1	1	1	1	1	1	1	1	1	1	1	1	1	1	1	1	1	1	1	1	1	1	1	1	1	1	1	11800	1	1	1	1	1	17.8	9904.4
Regulatory protein viviparous-1	1	1	1	1	1	1	1	1	1	1	1	1	1	1	1	1	1	1	1	1	1	1	1	1	1	1	1	1	1	1	1	1	40100	1	1	1	17.9	73612.6
Myb-related protein P	1	1	1	1	1	1	1	1	1	1	1	1	1	1	1	439000	1	1	1	1	1	1	1	1	1	1	1	1	1	1	1	1	1	1	424000	1	18	44326.1
DNA repair protein RAD51 homolog A	1	1	1	1	1	1	1	1	1	1	1	1	1	1	49000	1	1	1	1	1	1	1	1	1	1	1	1	1	1	1	1	1	1	1	1	1	18.1	36989.5
Uncharacterized protein ycf70	1	1	1	1	1	1	1	1	1	1	1	1	1	1	1	1	1	1	1	1	1	1	1	1	1	1	1	1	1	47800	1	1	1	1	1	1	18.2	8177.3
CRS2-associated factor 2, chloroplastic	1	1	1	1	1	1	1	1	1	1	1	1	1	1	1	1	1	1	1	1	1	1	1	1	1	1	1	1	1	47500	1	1	1	1	1	1	18.3	68466.9
Probable serine/threonine-protein kinase CCRP1	1	1	1	1	1	1	1	1	1	1	1	1	1	1	109000	1	1	1	1	1	1	1	1	1	1	1	1	1	1	1	1	1	1	1	1	1	18.5	70746.2
Pyruvate, phosphate dikinase 1, chloroplastic	1	1	1	1	1	1	1	1	1	1	1	1	1	1	1	1	1	299000	1	1	1	1	1	1	1	1	1	1	1	1	1	1	1	1	1	1	18.6	103586
Derlin-2.1	1	1	1	1	1	1	1	1	1	1	1	1	1	1	1	1	1	1	1	1	1	1	1	709000	1	1	1	1	1	1	1	1	1	1	1	1	18.7	28620.2
Eukaryotic translation initiation factor 3 subunit A	1	1	1	1	1	1	1	1	1	1	1	1	1	1	1	1	1	1	1	1	1	1	1	47600	1	1	1	1	1	1	1	1	1	1	1	1	18.8	111961
Isoflavone reductase homolog IRL	1	1	1	1	1	1	1	1	1	1	1	1	1	1	1	1	1	1	1	1	1	1	1	1	1	1	1	51500	1	1	1	1	1	1	1	1	18.9	32851
Arginine biosynthesis bifunctional protein ArgJ, chloroplastic	1	1	1	1	1	1	1	1	1	1	1	1	1	61600	1	1	1	1	1	1	1	1	1	1	1	1	1	1	1	1	1	1	1	1	1	1	19	48407.3
3-hydroxyindolin-2-one monooxygenase	1	1	1	1	1	1	1	1	1	1	1	1	1	1	1	1	1	1	1	1	1	1	1	27600	1	1	1	1	1	1	1	1	1	1	1	1	19.1	60114.2
Spindle and kinetochore-associated protein 1 homolog	1	1	1	1	1	1	1	1	1190000	1	1	1	1	1	1	1	1	1	1	1	1	1	1	1	1	1	1	1	1	1	1	1	1	1	1	1	19.2	30488.3
Transposable element activator uncharacterized 23 kDa protein	1	1	1	1	1	1	1	1	1	1	1	1	1	1	1	1	1	1	1	1	1	1	1	1	1	1	1	1	1	370000	1	1	1	1	1	1	19.3	23522.2
Phytoene synthase, chloroplastic	1	1	1	1	1	1	1	1	1	1	1	1	1	1	1	1	1	1	1	1	53900	1	1	1	1	1	1	1	1	1	1	1	1	1	1	1	19.4	46880
Methylthioribose-1-phosphate isomerase	1	1	1	1	1	1	1	1	1	1	1	1	1	1	1	1	1	653000	1	1	1	1	1	1	1	1	1	1	1	1	1	1	1	1	1	1	19.5	38735.5
Protein terminal ear1	1	1	1	1	1	1	1	1	1	1	1	1	1	1	1	1	1	1	1	1	1	1	1	1	1	1	1	1	1	1	1	1	1	132000	1	1	19.6	70845.1
30S ribosomal protein S2, chloroplastic	1	1	1	1	1	1	1	1	1	1	1	1	1	1	1	1	1	1	1	1	1	1	1	1	1	1	1	1	1	1	1	1	1	339000	1	1	19.7	27277.4
Chalcone synthase C2	1	1	1	1	1	1	1	1	1	1	1	1	1	1	1	1	1	1	1	1	1	1	1	1	1	1	1	1	66500	1	1	1	1	1	1	1	19.8	43594.2
Cytokinin dehydrogenase 1	1	1	1	1	1	1	1	1	1	1	1	1	1	1	1	1	1	1	1	1	1	15900	1	1	1	1	1	1	1	1	1	1	1	1	1	1	19.9	57398.9
30S ribosomal protein S14, chloroplastic	1	1	1	1	1	1	1	1	1	1	1	1	1	1	1	1	1	1	1	1	1	1	1	43200	1	1	1	1	1	1	1	1	1	1	1	1	20	12368.4
Glutathione transferase GST 23	1	1	1	1	1	1	1	1	1	1	1	1	1	2970000	1	1	1	1	1	1	1	1	1	1	1	1	1	1	1	1	1	1	1	1	1	1	20.1	24992.4
Poly [ADP-ribose] polymerase 2	1	1	1	1	1	1	1	1	1	1	1	1	1	1	1	1	1	1	1	1	1	1	1	1	1	1	1	1	1	1	1	57500	1	1	1	1	20.2	73507.3
Alcohol dehydrogenase class-3	1	1	1	1	1	1	1	1	1	1	1	1	1	1	1	1	1	1	1	1	1	1	1	1	1	1	317000	1	1	1	1	1	1	1	1	1	20.3	41570
Cytochrome c biogenesis protein ccsA	1	1	1	1	1	1	1	1	1	1	1	1	1	1	1	1	1	1	1	1	41700	1	1	1	1	1	1	1	1	1	1	1	1	1	1	1	20.4	36863.4

## Sheet: Log2 normalized
Leaf proteome modulation and cytological features of seagrass Cymodocea nodosa in response to long-term high CO2 exposure in volcanic vents Amalia Piro, Letizia Bernardo, Ilia Anna Serra, Isabel Barrote, Irene Olivé , Monya M. Costa, Luigi Lucini, Rui Santos, Silvia Mazzuca, João Silva Supplementary Table 3. Normalized spectra intensity by protein expressed as Log2
Proteins ID	CC7-1: Log2	CC7-2: Log2	CC7-3: Log2	CC7-4: Log2	CC7-5: Log2	CC7-6: Log2	CC8-1: Log2	CC8-2: Log2	CC8-3: Log2	CC8-4: Log2	CC8-5: Log2	CC8-6: Log2	CC9-1: Log2	CC9-2: Log2	CC9-3: Log2	CC9-4: Log2	CC9-5: Log2	CC9-6: Log2	CN4_1: Log2	CN4_2: Log2	CN4_3: Log2	CN4_4: Log2	CN4_5: Log2	CN4_6: Log2	CN5_1: Log2	CN5_2: Log2	CN5_3: Log2	CN5_4: Log2	CN5_5: Log2	CN5_6: Log2	CN6-40: Log2	CN6-41: Log2	CN6-42: Log2	CN6-43: Log2	CN6-44: Log2	CN6-45: Log2	Retention Time	Mass	Proteins	Swiss-Prot ID
Ribulose bisphosphate carboxylase large chain	1.67666	0.043232	1.90273	-18.4184	-18.4184	-3.82036	-0.0517426	-1.85122	0.589035	-18.4184	-18.4184	-18.4184	2.40069	1.12481	2.8523	-4.31512	-18.4184	-1.06031	1.38185	3.67988	7.1396	1.06701	-0.043232	-14.3569	-2.7247	2.8235	6.40555	-0.0517426	-1.36516	-0.219004	4.2136	4.23781	6.69903	2.45427	1.48549	-6.07022	1	53450.7	Ribulose bisphosphate carboxylase large chain	P0C510
ATP synthase subunit beta, mitochondrial	2.80014	2.66499	5.6682	-0.0498238	-1.73094	-0.430875	1.34948	-0.128016	4.62581	-16.4301	-16.4301	-16.4301	2.80249	3.22745	6.51584	0.910742	0.0498238	0.062397	-16.4301	1.01143	5.57187	-1.29437	-16.4301	-30.8262	-16.4301	-16.4301	5.94774	-1.56222	-16.4301	-16.4301	1.59098	1.12816	5.88277	0.222202	-16.4301	-22.4184	1.2	59216.4	ATP synthase subunit beta, mitochondrial	P19023
ATP synthase subunit beta, chloroplastic	1.17789	2.11268	5.89282	0.901676	0.242016	-17.4173	0.641287	-1.68859	5.19013	-5.11519	-17.4173	-17.4173	2.59838	2.92574	6.51431	1.67265	1.14472	-17.4173	-17.4173	-0.242018	5.18334	-0.568829	-17.4173	-31.8134	-17.4173	-17.4173	5.40379	-1.24984	-17.4173	-17.4173	0.86594	0.303415	5.2756	1.03637	-17.4173	-23.4055	1.3	54097	ATP synthase subunit beta, chloroplastic	P00827
Heat shock 70 kDa protein	0	14.8188	0	0	0	0	0	13.1659	0	0	0	0	15.9635	18.2877	0	0	12.4094	0	0	20.4375	0	0	0	-14.3961	0	16.7073	0	0	0	0	17.3921	21.0088	0	0	0	-5.98828	1.4	70916.1	Heat shock 70 kDa protein	P11143
Luminal-binding protein 3	0	14.8188	0	0	0	0	0	13.1659	0	0	0	0	0	17.5805	0	0	0	0	0	16.1556	0	0	0	-14.3961	0	16.624	0	0	0	0	15.4383	17.68	0	0	0	-5.98828	1.5	73326.7	Luminal-binding protein 3	O24581
ATP synthase subunit alpha, chloroplastic	4.77251	5.6015	8.37843	-14.1619	-1.04723	-14.1619	4.54531	1.82843	6.90056	-14.1619	-14.1619	-14.1619	7.15919	6.88066	8.71261	-0.12577	1.09294	-14.1619	-14.1619	7.83313	5.45669	-14.1619	-14.1619	-28.5581	-14.1619	1.8526	7.83313	0.125769	-14.1619	-14.1619	5.27755	6.87396	8.95232	-14.1619	-14.1619	-6.33644	1.6	55721	ATP synthase subunit alpha, chloroplastic	P0C2Z4
ATP synthase subunit alpha, mitochondrial	17.2787	16.0145	20.6006	0	0	0	0	0	17.2604	0	0	0	20.0292	18.8392	21.5961	0	0	0	0	20.5731	22.2448	0	0	-14.3961	0	0	22.4825	0	0	0	18.7892	19.661	22.7955	0	0	-5.98828	1.7	55657.7	ATP synthase subunit alpha, mitochondrial	P0C520
Glyceraldehyde-3-phosphate dehydrogenase A, chloroplastic	2.36541	-0.0564594	-14.5891	2.51628	-14.5891	-14.5891	0.476861	-14.5891	-14.5891	0.66582	-14.5891	-14.5891	1.66213	0.87178	-2.09221	3.42657	-14.5891	-14.5891	-14.5891	2.27154	1.48734	6.46684	0.0263395	-14.9576	-14.5891	-14.5891	2.1969	7.52838	-0.0263405	-14.5891	2.06322	2.96169	2.20961	7.42657	2.41015	-6.22613	1.8	43208.4	Glyceraldehyde-3-phosphate dehydrogenase A, chloroplastic	P09315
Photosystem II CP43 chlorophyll apoprotein	15.987	12.2649	10.58	14.5002	4.83228	9.001	14.6449	11.58	-6.55574	12.4517	-6.55574	-6.55574	15.8918	13.7207	11.8613	15.5649	9.13524	10.6768	6.62106	-6.55574	-6.55574	-6.55574	-6.55574	-4.83228	-6.55574	-6.55574	-6.55574	-6.55574	-6.55574	-6.55574	13.2109	9.36889	-6.55574	-6.55574	-6.55574	-12.544	1.9	52246.3	Photosystem II CP43 chlorophyll apoprotein	P0C365
Apocytochrome f	13.5387	0	0	20.3962	19.9301	0	0	0	0	16.7073	17.7987	0	16.3074	18.3495	15.7366	21.0756	20.6186	0	0	0	0	17.4334	19.5582	-14.3961	0	0	0	0	19.8469	0	0	13.0379	0	0	20.7876	-5.98828	2.1	35580.5	Apocytochrome f	P0C387
Eukaryotic initiation factor 4A	0	0	14.0102	0	0	0	0	0	0	0	0	0	0	0	16.3233	0	0	0	0	0	20.1457	0	0	-14.3961	0	0	19.6114	0	0	0	13.1373	0	20.1704	0	0	-5.98828	2.2	46877.8	Eukaryotic initiation factor 4A	Q41741
Elongation factor 1-alpha	0	0	15.6991	0	0	0	0	0	0	0	0	0	15.365	0	16.9431	0	0	19.0047	16.0638	17.2877	21.7836	0	0	3.5063	0	0	21.2535	14.2877	0	17.2512	17.4972	18.3709	20.9951	16.7602	14.1196	8.328	2.3	49574.4	Elongation factor 1-alpha	Q41803
ADP-ribosylation factor	0	0	0	0	0	18.4736	0	0	0	0	0	16.8846	0	0	0	0	0	19.8906	0	0	0	0	0	5.86887	0	0	0	0	0	19.661	0	0	0	0	0	14.4492	2.4	20717.4	ADP-ribosylation factor	P49076
ADP,ATP carrier protein 1, mitochondrial	3.47067	2.90216	-13.2633	2.06706	5.84204	-13.2633	-13.2633	-13.2633	-13.2633	-13.2633	3.14045	-13.2633	4.40985	3.41673	2.30537	3.18307	6.7793	-13.2633	-13.2633	0.108479	-13.2633	3.08446	7.90706	-15.3862	-13.2633	-13.2633	-0.143709	2.91194	7.93131	-0.10848	3.15863	0.772876	-13.2633	-13.2633	8.06333	-5.3131	2.5	42619.3	ADP,ATP carrier protein 1, mitochondrial	P04709
Glyceraldehyde-3-phosphate dehydrogenase 3, cytosolic	1.38437	1.99581	2.01146	4.354	-16.0733	-2.9618	-16.0733	-16.0733	-0.718601	3.41412	-16.0733	-16.0733	3.25007	3.05239	2.91489	5.57639	0.660706	-0.205405	-16.0733	0.205404	-0.961801	5.13331	-1.52854	-15.6357	-16.0733	-16.0733	0.330481	5.54984	-1.50459	-1.60923	1.24125	1.43941	-0.27206	6.18599	0.947804	-6.24276	2.6	36619.1	Glyceraldehyde-3-phosphate dehydrogenase 3, cytosolic	Q43247
Glyceraldehyde-3-phosphate dehydrogenase 1, cytosolic	1.38437	2.30191	2.53277	5.25337	-16.0733	-2.9618	-16.0733	-16.0733	-0.718601	4.6323	-16.0733	-16.0733	3.51091	3.01923	3.32506	5.89041	1.14045	-0.205405	-16.0733	0.205404	-0.961801	5.19173	-1.52854	-15.6357	-16.0733	-16.0733	0.526241	5.68205	-0.945591	-1.60923	1.24125	1.43941	-0.27206	6.41657	1.56495	-6.24276	2.7	36636.2	Glyceraldehyde-3-phosphate dehydrogenase 1, cytosolic	P08735
Photosystem II D2 protein	6.73493	3.58575	1.84426	1.06794	4.59926	0.446258	7.02489	2.59027	1.52573	-14.6974	5.6883	-14.6974	6.88489	5.17823	3.85705	1.92655	5.42316	2.11383	-14.6974	-14.6974	-14.6974	-14.6974	-0.446258	-29.0936	-14.6974	-14.6974	-14.6974	-14.6974	-0.777465	-14.6974	4.02989	2.40789	-14.6974	-14.6974	-1.63911	-5.46444	2.8	39801	Photosystem II D2 protein	P0C435
Photosystem II CP47 chlorophyll apoprotein	5.97608	1.62425	1.9315	2.04306	1.25628	-0.0543213	3.32295	-2.14926	1.37176	0.96171	-14.182	-14.182	6.62142	3.83364	3.46327	3.43484	3.00296	0.985426	-14.182	-14.182	-14.182	-14.182	-14.182	-13.4789	-14.182	2.88182	-14.182	-14.182	-14.182	-14.182	4.93861	0.0543213	-14.182	-14.182	0.495286	-4.68093	2.9	56276.2	Photosystem II CP47 chlorophyll apoprotein	P05641
Photosystem Q(B) protein	4.77766	2.21143	0.160742	0.63929	5.37466	-1.68264	2.26205	-0.623235	-0.300693	-16.1467	4.63289	-16.1467	5.0599	2.87981	2.35827	1.74985	5.77403	0.51955	-16.1467	-0.781718	-16.1467	-16.1467	0.938051	-15.1209	-16.1467	-16.1467	-16.1467	-16.1467	1.84148	-0.160743	2.3737	0.421995	-2.76135	-16.1467	2.58066	-6.50526	3.1	39076	Photosystem Q(B) protein	P0C432
Enolase 2	0	13.92	13.3987	0	0	0	0	0	0	0	0	0	15.4219	14.9837	16.0992	0	0	0	0	17.2419	20.0559	0	0	-14.3961	0	0	19.8377	0	0	0	16.5966	15.9339	19.4334	0	0	-5.98828	3.2	48447.1	Enolase 2	P42895
Enolase 1	0	0	0	0	0	0	0	0	0	0	0	0	0	14.9837	0	0	0	0	0	15.7046	19.1922	0	0	-14.3961	0	0	19.0047	0	0	0	0	14.4956	18.6382	0	0	-5.98828	3.3	48290.9	Enolase 1	P26301
14-3-3-like protein GF14-6	0	0	0	0	12.0934	0	0	0	0	0	0	0	0	0	0	0	18.5988	0	0	0	0	0	18.3878	-14.3961	0	0	0	0	19.4108	0	0	0	0	0	18.6558	-5.98828	3.4	29776	14-3-3-like protein GF14-6	P49106
Photosystem I P700 chlorophyll a apoprotein A1	18.9171	0	0	0	0	0	18.5318	0	0	0	0	0	20.1332	0	0	0	0	0	0	0	0	0	0	-14.3961	0	0	0	0	0	0	16.6523	0	0	0	0	-5.98828	3.5	83395.2	Photosystem I P700 chlorophyll a apoprotein A1	P0C353
Chaperonin CPN60-2, mitochondrial	0	0	0	0	0	0	0	0	0	0	0	0	0	0	0	0	0	0	0	17.6096	0	14.7834	15.6634	-14.3961	0	0	0	0	16.1257	0	0	19.3079	14.9522	15.4831	16.0617	-5.98828	3.6	61219.3	Chaperonin CPN60-2, mitochondrial	Q43298
V-type proton ATPase catalytic subunit A (Fragment)	0	0	0	0	0	0	0	0	0	0	0	0	0	14.4448	0	0	0	0	0	17.83	0	0	0	-14.3961	0	0	0	0	0	0	0	18.4656	0	0	0	-5.98828	3.7	62236	V-type proton ATPase catalytic subunit A (Fragment)	P49087
Cytochrome b6	6.69687	5.44311	-12.545	4.58062	4.92854	8.66154	1.78532	-12.545	-12.545	-12.545	-12.545	7.63749	6.9126	4.69687	5.65436	6.07895	4.93644	8.109	-12.545	-0.852424	-12.545	-12.545	-12.545	-7.64223	-12.545	-12.545	-12.545	-12.545	-12.545	6.03913	6.28493	2.11004	1.71353	-12.545	-12.545	0.852423	3.8	24310.3	Cytochrome b6	P05642
Photosystem I P700 chlorophyll a apoprotein A2	18.6593	0	0	0	0	0	18.1307	0	0	0	0	0	20.1332	13.9567	14.8435	0	0	13.9748	0	0	0	0	0	-14.3961	0	0	0	0	0	0	18.0951	13.7628	0	0	0	-5.98828	3.9	82672.8	Photosystem I P700 chlorophyll a apoprotein A2	P0C356
Chlorophyll a-b binding protein, chloroplastic	0.660965	1.35171	1.924	0.148815	5.46832	0.282793	-0.10457	0.10457	-18.0361	-2.40076	3.17639	-0.562559	2.30686	1.88965	1.70937	0.842535	5.79267	1.19643	-2.71633	-0.982891	-0.851187	-0.860901	-1.5737	-9.58231	2.29597	0.637005	-2.06361	-2.10688	-1.18771	3.8552	0.201109	-0.562559	-0.627411	-1.52192	-0.644089	-1.6466	4	28165.7	Chlorophyll a-b binding protein, chloroplastic	P06671
Transketolase, chloroplastic	11.7649	0	0	0	0	0	0	0	0	0	0	0	0	13.8138	0	0	0	0	0	18.9545	0	15.2363	0	-14.3961	0	16.2004	0	14.9613	0	0	18.2279	19.901	0	16.1752	0	-5.98828	4.1	73391.4	Transketolase, chloroplastic	Q7SIC9
Tubulin beta-6 chain	0	0	0	0	20.2535	0	0	0	0	0	0	0	0	0	0	0	20.5638	0	0	0	18.2512	0	0	-14.3961	0	0	17.0638	0	0	0	0	0	17.417	0	0	-5.98828	4.2	50887.3	Tubulin beta-6 chain	Q41783
Ubiquitin-40S ribosomal protein S27a	4.53433	-8.65333	-8.65333	-8.65333	-8.65333	6.67352	-8.65333	-8.65333	-8.65333	-8.65333	-8.65333	-8.65333	-8.65333	5.55276	-8.65333	5.21934	7.82024	8.28973	-8.65333	7.10946	4.28881	-8.65333	6.40415	-3.71299	-8.65333	-8.65333	4.30703	3.71299	7.10166	9.50227	8.57924	8.54127	-8.65333	5.06734	7.76201	3.74202	4.3	17909.5	Ubiquitin-40S ribosomal protein S27a	P27923
Inositol-3-phosphate synthase	0	0	13.8533	0	0	0	0	0	0	0	0	0	14.4186	15.464	17.6382	0	0	0	0	18.2604	0	0	0	-14.3961	0	0	15.9106	0	0	0	0	17.1457	17.1655	0	0	-5.98828	4.4	56529.7	Inositol-3-phosphate synthase	Q9FPK7
Tubulin alpha-5 chain	0	0	0	0	0	0	0	0	0	0	0	0	0	0	0	0	0	0	0	0	17.3145	0	0	3.59203	0	0	16.0701	0	0	17.6731	0	0	16.0575	0	0	11.3174	4.5	50251.7	Tubulin alpha-5 chain	Q02245
Tubulin alpha-1 chain	0	0	0	0	0	0	0	0	0	0	0	0	0	0	0	0	0	0	0	0	17.5805	0	0	3.59203	0	0	16.2659	0	0	17.6731	0	0	16.3921	0	0	11.3174	4.6	50414.8	Tubulin alpha-1 chain	P14640
Catalase isozyme 1	0	0	0	0	0	0	0	0	0	0	0	0	0	0	0	0	0	0	0	0	17.0319	10.1033	0	-14.3961	0	0	16.2099	0	0	0	0	0	14.3512	0	0	-5.98828	4.7	57389.9	Catalase isozyme 1	P18122
Catalase isozyme 2	0	0	0	0	0	0	0	0	0	0	0	0	0	0	0	0	0	0	0	0	13.0901	10.1033	0	-14.3961	0	0	15.6828	0	0	0	0	0	0	0	0	-5.98828	4.8	56806.8	Catalase isozyme 2	P12365
Malate dehydrogenase, cytoplasmic	0	0	0	0	0	0	0	0	0	0	0	0	0	0	0	16.1155	0	0	0	15.7313	0	19.4476	11.973	-14.3961	0	0	14.8775	19.8469	12.1674	0	15.7126	18.1655	0	19.816	15.5951	5.98828	4.9	35931.6	Malate dehydrogenase, cytoplasmic	Q08062
Ribulose bisphosphate carboxylase/oxygenase activase, chloroplastic	0	0	0	0	0	0	0	0	0	0	0	0	13.7731	0	13.5142	17.8423	0	0	0	14.6439	17.9826	17.7537	0	-14.3961	0	0	16.0575	17.4252	0	0	13.5864	12.7398	18.2967	17.7273	0	-5.98828	5	48108.8	Ribulose bisphosphate carboxylase/oxygenase activase, chloroplastic	Q9ZT00
Triosephosphate isomerase, cytosolic	14.365	0	14.2732	0	17.6168	0	0	0	0	0	17.8361	0	15.5922	13.4893	14.2438	16.1297	18.6417	0	0	0	0	0	16.0426	5.19901	0	0	0	0	0	20.2764	0	0	0	0	0	13.7816	5.1	27252.6	Triosephosphate isomerase, cytosolic	P12863
40S ribosomal protein S4	0	0	0	0	0	0	0	0	0	0	0	0	0	0	0	0	0	0	0	0	0	0	17.5582	-14.3961	0	0	0	0	17.9826	0	0	0	0	0	17.83	-5.98828	5.2	30130.6	40S ribosomal protein S4	O22424
Phosphoglucomutase, cytoplasmic 2	0	0	0	0	0	0	0	0	0	0	0	0	0	0	0	0	0	14.9658	0	15.669	0	0	0	-14.3961	0	0	0	0	0	0	0	17.8667	0	0	0	-5.98828	5.3	63268.4	Phosphoglucomutase, cytoplasmic 2	P93805
Histone H2B.4	0	0	0	0	14.3092	0	0	0	0	0	0	0	0	0	0	0	16.1257	16.4862	0	0	0	0	14.5746	5.4431	0	0	0	0	0	19.4854	0	0	0	0	0	12.2111	5.4	15182.6	Histone H2B.4	P49120
Histone H4.3	0	0	0	0	0	0	0	0	0	0	0	0	0	0	0	0	0	12.5362	0	0	0	0	0	3.235	0	0	0	0	0	18.1257	0	0	0	0	0	10.3835	5.5	11551.3	Histone H4.3	Q41811
Photosystem I iron-sulfur center	0	0	0	0	0	17.0532	0	0	0	0	0	0	0	0	0	0	0	15.2549	0	0	0	0	0	2.35102	0	0	0	0	0	16.624	0	0	0	0	0	10.3191	5.6	9412.7	Photosystem I iron-sulfur center	P0C359
Cytochrome b559 subunit alpha	0	0	0	0	0	18.0899	0	0	0	0	0	16.3786	0	0	0	0	0	19.2255	0	0	0	0	0	3.92721	0	0	0	0	0	17.2042	0	0	0	0	0	12.5662	5.7	9444.4	Cytochrome b559 subunit alpha	P0C368
Heat shock protein 82	0	0	0	0	0	0	0	0	0	0	0	0	0	0	0	0	0	0	0	17.1457	0	0	0	-14.3961	0	0	0	0	0	0	0	15.8846	0	0	0	-5.98828	5.8	82174.4	Heat shock protein 82	Q08277
Fructose-bisphosphate aldolase, cytoplasmic isozyme	0	0	0	0	0	0	0	0	0	0	0	0	15.5834	0	13.5387	16.8238	0	0	0	13.2877	13.8918	18.5878	0	-14.3961	0	0	12.5142	18.5582	0	0	15.8799	15.1317	0	20.2185	0	-5.98828	5.9	39059.9	Fructose-bisphosphate aldolase, cytoplasmic isozyme	P08440
2,3-bisphosphoglycerate-independent phosphoglycerate mutase	0	0	0	14.4893	0	0	0	0	0	0	0	0	0	15.0743	0	0	0	0	0	16.435	0	0	0	-14.3961	0	0	12.8784	0	0	0	0	17.9937	0	0	0	-5.98828	6	60789.7	2,3-bisphosphoglycerate-independent phosphoglycerate mutase	P30792
50S ribosomal protein L14, chloroplastic	0	0	0	0	0	15.2326	0	0	0	0	0	15.0575	0	0	0	0	0	17.5582	0	15.7654	0	0	0	2.40255	0	0	0	0	0	17.0743	0	0	0	0	0	10.9082	6.1	13735.8	50S ribosomal protein L14, chloroplastic	P0C438
Glutamine synthetase root isozyme 2	0	0	0	14.0447	14.9339	0	0	0	0	0	0	0	0	0	0	14.8582	16.311	0	0	0	0	19.4991	15.7498	-14.3961	0	0	0	19.3857	15.7153	0	14.1752	0	0	17.9258	16.1517	-5.98828	6.3	40492.8	Glutamine synthetase root isozyme 2	P38560
Cytochrome c oxidase subunit 2	0	0	0	0	17.1946	0	0	0	0	0	15.7313	0	0	0	0	0	17.805	0	0	0	0	0	17.2967	-14.3961	0	0	0	0	16.6039	0	0	0	0	0	16.6523	-5.98828	6.4	29964.3	Cytochrome c oxidase subunit 2	P00412
Actin-1	0	0	0	0	0	0	0	0	0	0	0	0	0	0	0	0	0	0	0	0	0	19.8802	0	-14.3961	0	0	0	18.1556	0	0	0	0	0	19.3941	0	-5.98828	6.5	41902.1	Actin-1	P02582
Glutamine synthetase root isozyme 5	0	0	0	14.0447	14.0014	15.3887	0	0	0	0	0	0	0	0	0	14.8582	17.0951	15.1357	0	0	0	19.4991	0	1.59203	0	0	0	18.9742	0	0	14.1752	0	0	17.9258	0	9.80023	6.6	39543.8	Glutamine synthetase root isozyme 5	P38563
GTP-binding protein YPTM2	0	0	0	0	15.3304	14.4704	0	0	0	0	0	0	0	0	0	0	15.6634	15.2769	0	0	0	0	0	3.29076	0	0	0	0	0	17.8484	0	0	0	0	0	11.5549	6.7	22646.2	GTP-binding protein YPTM2	Q05737
Alpha-1,4-glucan-protein synthase [UDP-forming]	0	0	0	0	0	0	0	0	0	0	0	0	0	0	0	0	0	0	0	0	0	16.9882	0	-14.3961	0	0	0	16.8846	0	0	0	0	0	16.2931	0	-5.98828	6.8	41717.1	Alpha-1,4-glucan-protein synthase [UDP-forming]	P80607
40S ribosomal protein S14	0	0	0	0	0	0	0	0	0	0	0	0	0	0	14.5687	0	0	0	0	0	0	0	0	3.78883	0	0	0	0	0	16.8238	0	0	0	0	0	11.6069	6.9	16314.4	40S ribosomal protein S14	P19950
Peptidyl-prolyl cis-trans isomerase	0	0	0	0	0	17.5507	0	0	0	0	0	0	0	0	0	0	0	18.5394	0	0	0	0	0	6.36732	0	0	0	0	0	20.5731	0	0	0	0	0	14.8919	7	18576.9	Peptidyl-prolyl cis-trans isomerase	P21569
Peroxidase 66	15.6325	0	20.654	19.6971	16.3615	0	0	0	0	19.3387	0	0	0	0	20.7223	19.5731	17.0743	0	0	0	18.3538	15.8484	15.6268	-14.3961	0	0	0	0	0	0	0	0	0	16.977	0	-5.98828	7.1	33932.3	Peroxidase 66	A5H454
Profilin-3	0	0	0	0	0	15.1791	0	0	0	0	0	15.7757	0	0	0	0	0	15.5234	0	0	0	0	0	3.31785	0	0	0	0	0	17.185	0	0	0	0	0	10.9662	7.2	14351.2	Profilin-3	P35083
Glutathione S-transferase 4	15.7602	0	15.9904	15.5951	17.5878	0	0	0	0	0	18.3921	0	16.7471	15.7834	15.2099	0	18.68	0	0	0	0	0	0	5.3428	0	0	12.1	14.0276	0	20.1332	15.9837	14.7153	0	0	14.5204	13.724	7.3	24741.1	Glutathione S-transferase 4	P46420
Sucrose synthase 2	0	0	0	0	0	0	0	0	0	0	0	0	0	0	0	0	0	0	0	0	0	0	0	-14.3961	0	0	0	0	0	0	12.7586	16.92	0	0	0	-5.98828	7.4	93565.1	Sucrose synthase 2	P49036
Tryptophan synthase beta chain 1 (Fragment)	0	0	0	0	0	0	0	0	0	0	0	0	0	0	0	0	0	0	0	0	16.9431	0	0	-14.3961	0	0	0	0	0	0	0	0	0	15.8435	0	-5.98828	7.5	42803.8	Tryptophan synthase beta chain 1 (Fragment)	P43283
Chlorophyll a-b binding protein 48, chloroplastic	0	0	0	0	18.5842	0	0	0	0	0	18.0102	0	0	0	12.6211	14.4448	16.6523	0	0	0	0	0	0	3.15462	0	0	0	0	0	17.2696	0	0	0	0	0	11.7391	7.6	28299.8	Chlorophyll a-b binding protein 48, chloroplastic	Q00827
Sucrose synthase 1	0	0	0	0	0	0	0	0	0	0	0	0	0	0	0	0	0	0	0	15.6745	0	0	0	-14.3961	0	0	0	0	17.9992	0	15.2913	17.2232	0	0	0	-5.98828	7.7	92129.6	Sucrose synthase 1	P04712
Translationally-controlled tumor protein homolog	0	0	0	0	0	15.2696	0	0	0	0	0	0	0	0	0	0	0	16.5296	0	0	0	0	0	3.58647	0	0	0	0	0	16.8361	0	0	0	0	0	11.5011	7.8	18746.8	Translationally-controlled tumor protein homolog	Q8H6A5
Cysteine proteinase 2	0	0	14.9476	0	17.2232	0	0	0	0	0	0	0	0	0	0	0	16.1713	0	0	0	0	0	0	-14.3961	0	0	0	0	0	14.9431	0	0	18.209	0	0	-5.98828	7.9	39712.1	Cysteine proteinase 2	Q10717
Serine--glyoxylate aminotransferase (Fragments)	0	0	0	14.4576	0	0	0	0	0	0	0	0	0	0	0	15.5746	0	0	0	0	0	16.8361	0	-14.3961	0	0	0	16.4767	0	0	0	0	0	15.2769	0	-5.98828	8	15096.1	Serine--glyoxylate aminotransferase (Fragments)	P84187
Histone H3.2	0	0	0	0	0	0	0	0	0	0	0	0	0	0	0	0	0	0	0	0	0	0	0	3.33784	0	0	0	0	0	17.4576	0	0	0	0	0	-5.98828	8.1	15324.7	Histone H3.2	P69246
Superoxide dismutase [Cu-Zn] 4A	0	0	0	0	0	19.8361	0	0	0	0	0	19.3688	0	0	0	0	0	19.6024	0	0	0	0	0	2.02252	0	0	0	0	0	18.1946	0	0	0	0	0	9.9106	8.2	15228.5	Superoxide dismutase [Cu-Zn] 4A	P23345
ATP synthase subunit gamma, chloroplastic	0	0	0	12.3934	0	0	0	0	0	0	0	0	0	0	0	14.6439	0	0	0	0	0	16.8361	0	-14.3961	0	0	0	16.1908	12.7773	0	0	0	0	16.6523	15.3443	7.9775	8.3	40131.4	ATP synthase subunit gamma, chloroplastic	P0C1M0
Glutamate dehydrogenase	0	0	0	0	0	0	0	0	0	0	0	0	0	0	0	14.5507	0	0	0	0	0	16.68	0	-14.3961	0	0	0	16.786	0	0	0	0	0	15.9499	0	-5.98828	8.4	44306.7	Glutamate dehydrogenase	Q43260
Malate dehydrogenase [NADP], chloroplastic	0	0	0	0	0	0	0	0	0	0	0	0	0	0	0	0	0	0	0	0	17.1053	14.1596	0	-14.3961	0	0	0	16.5372	0	0	0	0	0	17.1357	0	-5.98828	8.5	47429.3	Malate dehydrogenase [NADP], chloroplastic	P15719
L-lactate dehydrogenase	0	0	0	13.9748	0	0	0	0	0	0	0	0	0	0	0	15.1074	0	0	0	0	0	15.4799	0	-14.3961	0	0	0	15.448	0	0	0	0	0	17.2326	0	-5.98828	8.6	38721.4	L-lactate dehydrogenase	P29038
40S ribosomal protein S8	0	0	0	0	0	0	0	0	0	0	0	0	0	0	0	0	0	0	0	0	0	0	15.7233	-14.3961	0	0	0	0	14.2137	0	0	0	0	0	14.3163	-5.98828	8.7	25170.4	40S ribosomal protein S8	Q08069
Ribulose bisphosphate carboxylase small chain, chloroplastic	0	0	0	0	0	16.4624	0	0	0	0	0	0	0	12.6234	0	0	14.6607	17.9083	0	0	0	0	0	5.37218	19.3145	0	0	0	0	19.1028	13.2747	0	0	0	0	13.3932	8.8	19435.9	Ribulose bisphosphate carboxylase small chain, chloroplastic	P05348
Histone H2A	0	0	0	0	0	0	0	0	0	0	0	0	0	0	14.6718	0	0	0	0	0	0	0	0	2.76933	0	0	0	0	0	17.0211	0	0	0	0	0	11.4121	8.9	16429	Histone H2A	P40280
40S ribosomal protein S28	0	0	0	0	0	15.977	0	0	0	0	0	0	0	0	0	0	0	17.2787	0	0	0	0	0	-14.3961	0	0	0	0	0	0	0	0	0	0	0	-5.98828	9	7467.6	40S ribosomal protein S28	P46302
Ferredoxin-dependent glutamate synthase, chloroplastic	0	0	0	0	0	0	0	0	0	0	0	0	0	0	19.2877	0	0	0	0	18.2279	0	0	0	-14.3961	0	0	0	0	0	0	13.9748	0	20.4775	0	0	-5.98828	9.1	176653	Ferredoxin-dependent glutamate synthase, chloroplastic	P23225
Cytochrome c	0	0	0	0	0	13.8533	0	0	0	0	0	0	0	0	0	0	0	14.5687	0	0	0	0	0	0.471732	0	0	0	0	0	0	0	0	0	0	0	-5.98828	9.2	12132.6	Cytochrome c	P00056
NADP-dependent glyceraldehyde-3-phosphate dehydrogenase	0	0	0	0	0	0	0	0	0	0	0	0	0	0	0	0	0	0	0	0	16.0575	0	0	-14.3961	0	0	15.4318	0	0	0	0	0	14.6718	0	0	-5.98828	9.3	53773	NADP-dependent glyceraldehyde-3-phosphate dehydrogenase	Q43272
Nitrate reductase [NADH] 3	0	0	0	0	0	17.3408	0	0	0	0	0	0	0	0	0	0	19.1332	17.4496	0	0	0	17.8423	0	3.78398	0	0	0	18.0426	0	0	0	0	0	0	0	-5.98828	9.4	99779.5	Nitrate reductase [NADH] 3	P49102
Photosystem I reaction center subunit VI, chloroplastic	0	0	0	0	0	15.5687	0	0	0	0	0	12.5362	0	0	0	0	0	16.7073	0	0	0	0	0	1.55151	0	0	0	0	0	15.2841	0	0	0	0	0	10.9887	9.5	14929	Photosystem I reaction center subunit VI, chloroplastic	O65101
Ras-related protein Rab-2-B	0	0	0	0	0	0	0	0	0	0	0	0	0	0	0	0	0	0	0	0	0	0	0	-14.3961	0	0	0	0	0	15.1635	0	0	0	0	0	-5.98828	9.6	23288.9	Ras-related protein Rab-2-B	P49104
17.5 kDa class II heat shock protein	0	0	0	0	0	0	0	0	0	0	0	0	0	0	0	0	0	0	0	0	0	14.6662	0	6.65977	0	0	0	14.6039	0	0	0	0	0	14.3853	0	15.061	9.7	17568	17.5 kDa class II heat shock protein	P24631
Peroxidase 70	0	0	0	0	20.1332	0	0	0	0	0	0	0	16.6662	17.0743	15.0992	0	20.0426	0	0	0	0	14.0868	17.3321	-14.3961	0	0	0	0	17.0426	0	0	0	0	0	16.8484	-5.98828	9.8	33994	Peroxidase 70	A5H452
Calreticulin	0	0	0	0	0	0	0	0	0	0	0	0	0	0	0	0	0	0	0	0	15.691	0	0	-14.3961	0	0	0	0	0	18.8515	0	0	0	0	0	13.2325	9.9	48052.8	Calreticulin	Q9SP22
60S acidic ribosomal protein P2A	0	0	0	0	0	13.9567	0	0	0	0	0	0	0	0	0	0	0	15.3987	0	0	0	0	0	-14.3961	0	0	0	0	0	0	0	0	0	0	0	-5.98828	10	11476.7	60S acidic ribosomal protein P2A	P46252
60S ribosomal protein L17	0	0	0	0	0	0	0	0	0	0	0	0	0	0	0	0	15.2512	0	0	0	0	0	0	0.111917	0	0	0	0	0	12.9403	0	0	0	0	0	-5.98828	10.1	19620.2	60S ribosomal protein L17	O48557
60S acidic ribosomal protein P2B	0	0	0	0	0	14.768	0	0	0	0	0	0	0	0	0	0	0	15.9926	0	0	0	0	0	-0.857452	0	0	0	0	0	0	0	0	0	0	0	7.71086	10.2	11699.8	60S acidic ribosomal protein P2B	O24415
Beta-amylase	0	0	0	0	0	0	0	0	0	0	0	0	0	0	13.6439	0	0	0	0	0	15.6439	0	0	-14.3961	0	0	15.6467	0	0	0	0	0	17.1457	0	0	-5.98828	10.3	55521.3	Beta-amylase	P55005
40S ribosomal protein S13	0	0	0	0	0	0	0	0	0	0	0	0	0	0	0	0	0	0	0	0	0	0	0	1.38216	0	0	0	0	0	0	0	0	0	0	0	10.5321	10.4	17057.9	40S ribosomal protein S13	Q05761
Cysteine proteinase 1	0	0	0	0	0	0	0	0	0	0	0	0	0	0	0	0	16.1984	0	0	0	0	0	0	-14.3961	0	0	0	0	0	0	0	0	14.8337	0	0	-5.98828	10.5	40974.1	Cysteine proteinase 1	Q10716
60S ribosomal protein L10	0	0	0	0	0	0	0	0	0	0	0	0	0	0	0	0	0	19.0047	0	0	0	0	0	5.91396	0	0	0	0	0	0	0	0	0	0	0	14.3547	10.6	25375.1	60S ribosomal protein L10	P45633
Fructokinase-1	0	0	0	0	0	0	0	0	0	0	0	0	0	0	0	15.6297	0	0	0	0	0	14.9385	0	-14.3961	0	0	0	14.1437	14.2512	0	0	0	0	12.9366	16.2493	-5.98828	10.7	34861.4	Fructokinase-1	Q6XZ79
9-cis-epoxycarotenoid dioxygenase 1, chloroplastic	0	15.1517	0	15.5597	18.6417	0	0	0	0	0	0	0	0	15.4415	0	16.7207	19.7072	14.3786	0	0	0	0	16.5296	-14.3961	0	0	0	0	16.4972	0	0	0	0	0	16.4704	-5.98828	10.8	66007.5	9-cis-epoxycarotenoid dioxygenase 1, chloroplastic	O24592
Poly [ADP-ribose] polymerase 1	0	0	0	0	0	0	0	0	0	0	0	0	0	0	0	0	0	17.9083	0	0	0	16.92	0	-14.3961	0	0	0	16.8361	0	17.6024	0	0	0	17.4972	0	-5.98828	10.9	111614	Poly [ADP-ribose] polymerase 1	Q9ZSV1
DNA-directed RNA polymerase subunit alpha	0	0	0	0	0	0	0	0	0	0	0	0	0	0	0	14.8138	0	0	0	15.8238	0	0	0	-14.3961	0	0	0	15.5387	0	0	0	0	0	0	0	-5.98828	11	39345.5	DNA-directed RNA polymerase subunit alpha	P09562
FACT complex subunit SPT16	0	14.5805	0	0	0	0	0	0	0	0	0	0	0	0	0	0	0	0	0	0	0	0	0	-14.3961	0	0	0	0	0	0	0	0	12.1261	0	0	-5.98828	11.1	118902	FACT complex subunit SPT16	Q8H6B1
Photosystem I assembly protein ycf3	0	0	0	0	0	17.2787	0	0	0	0	0	0	0	0	0	0	0	17.9992	0	0	0	0	0	3.76442	0	0	0	0	0	17.2419	0	0	0	0	0	11.7719	11.2	19901.1	Photosystem I assembly protein ycf3	P0C516
Lon protease homolog, mitochondrial	0	0	0	0	0	0	0	0	0	0	0	0	0	0	18.3538	0	0	0	0	0	18.2185	0	0	-0.326005	0	0	0	0	0	0	0	0	0	0	0	-5.98828	11.3	106228	Lon protease homolog, mitochondrial	P93648
Protein HIRA	0	0	16.7731	0	0	0	0	0	0	0	0	0	0	0	0	0	0	0	0	0	0	0	0	-14.3961	0	0	0	0	0	14.8582	0	0	0	0	0	9.71086	11.4	106591	Protein HIRA	Q32SG6
ATP synthase subunit b, chloroplastic	0	0	0	0	0	0	0	0	0	0	0	0	0	0	0	0	0	17.2419	0	0	0	0	0	-14.3961	0	0	0	0	0	16.7602	0	0	0	0	0	11.065	11.5	21037.8	ATP synthase subunit b, chloroplastic	P48186
DNA replication licensing factor MCM3 homolog 1	0	0	0	0	0	0	0	0	0	0	0	0	0	0	0	15.9992	0	0	0	0	0	16.1074	15.1357	-14.3961	0	0	16.5188	0	0	0	0	0	16.1115	18.209	0	-5.98828	11.6	85694	DNA replication licensing factor MCM3 homolog 1	Q43704
Acetolactate synthase 2, chloroplastic	0	0	0	0	0	0	0	0	0	0	0	0	0	0	0	0	0	0	0	0	0	0	0	-14.3961	0	0	0	0	0	15.7445	0	0	0	0	0	10.1006	11.7	69366.4	Acetolactate synthase 2, chloroplastic	Q41769
Histone-lysine N-methyltransferase EZ3	0	0	0	0	0	0	0	0	0	0	0	0	0	0	0	0	0	0	0	0	16.1357	0	0	-14.3961	0	0	15.8557	0	0	0	0	0	15.3547	0	0	-5.98828	11.8	102388	Histone-lysine N-methyltransferase EZ3	Q8S4P4
Pyruvate, phosphate dikinase regulatory protein, chloroplastic	0	0	0	0	0	0	0	0	0	0	0	0	0	0	0	0	0	0	0	15.4054	0	0	0	-14.3961	0	0	0	0	19.0717	0	0	0	0	0	18.3752	-5.98828	11.9	46360.8	Pyruvate, phosphate dikinase regulatory protein, chloroplastic	Q195N6
DIMBOA UDP-glucosyltransferase BX9	0	0	0	0	0	0	0	0	0	0	0	0	0	0	0	0	0	0	0	16.9882	0	0	0	-14.3961	0	0	0	0	0	0	15.2251	18.9545	0	0	0	-5.98828	12	50358.7	DIMBOA UDP-glucosyltransferase BX9	B4G072
Cell division control protein 2 homolog	0	0	0	0	0	0	0	0	0	0	0	0	0	0	0	0	0	0	0	0	0	0	15.7936	-14.3961	0	0	0	0	0	0	0	0	0	0	0	-5.98828	12.1	34061.6	Cell division control protein 2 homolog	P23111
30S ribosomal protein S3, chloroplastic	0	0	0	0	0	0	0	0	0	0	0	0	0	0	0	0	0	0	0	0	0	0	0	-0.0869341	0	0	0	0	0	14.2659	0	0	0	0	0	-5.98828	12.2	27745.9	30S ribosomal protein S3, chloroplastic	P0C483
Sulfite reductase [ferredoxin], chloroplastic	0	0	0	0	0	0	0	0	0	0	0	0	14.1984	0	0	0	0	0	0	0	0	16.3987	0	-14.3961	0	0	0	0	0	0	0	0	0	0	0	-5.98828	12.3	70413	Sulfite reductase [ferredoxin], chloroplastic	O23813
Caffeoyl-CoA O-methyltransferase 2	0	0	0	0	0	0	0	0	0	0	0	0	0	0	12.9293	0	0	0	0	0	0	0	0	-14.3961	0	0	0	0	0	0	0	0	0	0	0	-5.98828	12.4	29522	Caffeoyl-CoA O-methyltransferase 2	Q9XGD5
Nucleobase-ascorbate transporter LPE1	0	0	0	0	0	0	0	0	0	0	0	0	0	0	0	0	0	0	0	0	15.0232	0	0	-14.3961	0	0	0	0	0	0	0	0	0	0	0	-5.98828	12.5	58748.1	Nucleobase-ascorbate transporter LPE1	Q41760
Adenylyltransferase and sulfurtransferase MOCS3 2	0	0	0	0	0	0	0	0	0	0	0	0	0	0	0	0	0	0	0	0	15.8361	0	0	-14.3961	0	0	15.968	0	0	0	0	0	15.8411	0	0	-5.98828	12.6	52564.9	Adenylyltransferase and sulfurtransferase MOCS3 2	B4FAT0
Riboflavin biosynthesis protein PYRR, chloroplastic	0	0	0	0	0	0	0	0	0	0	0	0	0	0	0	0	0	0	0	0	0	0	0	-14.3961	0	0	0	0	18.734	0	0	0	0	0	0	-5.98828	12.7	68200.3	Riboflavin biosynthesis protein PYRR, chloroplastic	K7WIZ6
CASP-like protein 7	0	0	0	0	0	0	0	0	0	0	0	0	0	0	0	0	0	0	0	0	0	15.24	0	-14.3961	0	0	0	0	0	0	0	0	0	0	0	-5.98828	12.8	22330.3	CASP-like protein 7	B6SR79
Lon protease homolog 2, peroxisomal	0	0	0	0	0	0	0	0	0	0	0	0	0	0	0	0	0	0	0	0	0	0	0	-14.3961	0	0	0	0	13.0934	0	0	0	0	0	11.5216	-5.98828	12.9	97959.4	Lon protease homolog 2, peroxisomal	P93647
Lipoyl synthase 2, chloroplastic	0	0	0	0	0	14.9339	0	0	0	0	0	0	0	0	0	0	0	0	0	0	0	0	0	2.38984	0	0	0	0	0	16.1236	0	0	0	0	0	-5.98828	13	40279.9	Lipoyl synthase 2, chloroplastic	C0PN26
Malate synthase, glyoxysomal	0	0	0	0	0	0	0	0	0	0	0	13.4767	0	0	0	0	0	0	0	0	0	0	0	-14.3961	0	0	0	0	0	0	0	0	0	0	0	-5.98828	13.1	62092.2	Malate synthase, glyoxysomal	P49081
Lipoyl synthase, mitochondrial	0	0	0	0	0	0	0	0	0	0	0	0	0	0	0	0	0	17.8906	0	0	0	0	0	-14.3961	0	0	0	0	0	0	0	0	0	0	0	-5.98828	13.2	42341.6	Lipoyl synthase, mitochondrial	B8A031
Superoxide dismutase [Mn] 3.2, mitochondrial	0	0	0	0	14.0785	0	0	0	0	0	0	0	0	0	0	0	0	0	0	0	0	0	0	-14.3961	0	0	0	0	0	0	0	0	0	0	0	-5.98828	13.3	25356.4	Superoxide dismutase [Mn] 3.2, mitochondrial	P41978
Calcium-dependent protein kinase 2	0	0	0	0	0	0	0	0	0	0	0	0	0	0	18.1206	0	0	0	0	0	0	0	0	-14.3961	0	0	0	0	0	0	0	0	0	0	0	-5.98828	13.4	58422.9	Calcium-dependent protein kinase 2	P49101
CASP-like protein 9	0	0	0	0	0	0	0	0	0	0	0	0	0	0	0	0	0	0	0	0	15.3954	0	0	-14.3961	0	0	0	0	0	0	0	0	0	0	0	-5.98828	13.5	19817.1	CASP-like protein 9	B6U8R7
Protein BRICK1	0	0	0	0	0	0	0	0	0	0	0	0	0	0	0	0	0	0	0	15.1437	0	0	0	-14.3961	0	0	0	0	0	0	0	15.1946	0	0	0	-5.98828	13.6	9323.5	Protein BRICK1	Q8RW98
Derlin-1.2	0	0	0	0	0	0	0	0	0	0	0	0	0	0	0	0	0	0	0	0	0	0	0	-14.3961	0	0	0	0	0	0	0	0	0	0	0	10.5336	13.7	27891.9	Derlin-1.2	Q4G2J5
Putative Pol polyprotein from transposon element Bs1	0	0	0	0	0	0	0	0	0	0	0	0	0	0	0	0	0	0	0	0	0	0	0	-14.3961	0	0	0	0	0	0	14.7783	0	0	0	0	-5.98828	13.8	81851.2	Putative Pol polyprotein from transposon element Bs1	P15718
Granule-bound starch synthase 1, chloroplastic/amyloplastic	0	0	0	0	0	0	0	0	0	0	0	0	0	0	0	0	0	0	0	0	0	0	0	-14.3961	0	0	0	0	0	0	0	0	0	16.8361	0	-5.98828	13.9	66892.3	Granule-bound starch synthase 1, chloroplastic/amyloplastic	P0C585
30S ribosomal protein S12, chloroplastic	0	0	0	0	0	0	0	0	0	0	0	0	0	0	0	0	0	0	0	0	0	0	0	-14.3961	0	0	0	0	0	0	0	16.6937	0	0	0	-5.98828	14.1	13934.2	30S ribosomal protein S12, chloroplastic	P0C460
Homocysteine S-methyltransferase 2	0	0	0	0	0	0	0	0	0	0	0	0	0	0	0	0	0	0	0	0	0	0	0	0.916616	0	0	0	0	0	0	0	0	0	0	0	-5.98828	14.2	37414.7	Homocysteine S-methyltransferase 2	Q9FUM9
Protein SUPPRESSOR OF GENE SILENCING 3 homolog	0	16.9083	0	15.5111	0	0	0	0	0	0	0	0	0	0	0	0	0	0	0	0	0	0	0	-14.3961	0	0	0	0	0	0	0	0	0	0	0	-5.98828	14.3	67979.5	Protein SUPPRESSOR OF GENE SILENCING 3 homolog	A1Y2B7
Cell number regulator 13	0	0	0	0	0	0	0	0	0	0	0	0	0	0	0	0	0	0	0	0	0	0	0	-14.3961	0	0	0	0	0	0	0	15.3304	0	0	0	-5.98828	14.4	50063.1	Cell number regulator 13	B6SJQ0
Histone acetyltransferase type B catalytic subunit	0	0	0	0	0	0	0	0	0	0	0	0	0	0	0	16.1236	0	0	0	0	0	0	0	-14.3961	0	0	0	0	0	0	0	0	0	0	0	-5.98828	14.5	53119.5	Histone acetyltransferase type B catalytic subunit	Q8LPU4
DIBOA-glucoside dioxygenase BX6	0	0	0	0	0	0	0	0	0	0	0	0	0	0	0	0	0	0	0	0	16.7602	0	0	-14.3961	0	0	15.8361	0	0	0	0	0	0	0	0	-5.98828	14.6	41653.6	DIBOA-glucoside dioxygenase BX6	Q84TC2
Beta-fructofuranosidase 1	0	0	0	0	0	0	0	0	0	0	0	0	0	0	0	0	0	0	0	0	16.9882	0	0	-14.3961	0	0	16.68	0	0	0	0	0	0	0	0	-5.98828	14.7	72216.7	Beta-fructofuranosidase 1	P49175
Indole-3-glycerol phosphate lyase, chloroplastic	0	0	0	0	0	0	0	0	0	0	0	0	0	0	0	0	0	13.5981	0	0	0	0	0	-14.3961	0	0	0	0	0	0	0	0	0	0	0	-5.98828	14.8	36691.8	Indole-3-glycerol phosphate lyase, chloroplastic	P42390
DNA-directed RNA polymerase subunit beta''	0	0	0	0	0	0	0	0	0	0	0	0	0	0	0	17.6096	0	0	0	0	0	0	0	-14.3961	0	0	0	0	0	0	0	0	0	18.5694	0	-5.98828	14.9	176878	DNA-directed RNA polymerase subunit beta''	P16025
Cytochrome b-c1 complex subunit Rieske, mitochondrial	0	0	0	0	0	0	0	0	0	0	0	0	0	0	0	0	0	0	0	0	0	0	0	-14.3961	0	0	0	0	0	12.4278	0	0	0	0	0	-5.98828	15	30062.7	Cytochrome b-c1 complex subunit Rieske, mitochondrial	P49727
Preprotein translocase subunit SECY, chloroplastic	0	0	0	0	0	0	0	0	0	0	0	0	0	0	0	16.1713	0	0	0	0	0	0	0	-14.3961	0	0	0	0	0	0	0	0	0	0	0	-5.98828	15.1	59637.9	Preprotein translocase subunit SECY, chloroplastic	O63066
Regulatory protein opaque-2	0	0	0	0	12.2877	0	0	0	0	0	0	0	0	0	0	0	0	0	0	0	0	0	0	-14.3961	0	0	0	0	0	0	0	0	0	0	0	-5.98828	15.2	49812.2	Regulatory protein opaque-2	P12959
40S ribosomal protein S11	0	0	0	0	0	0	0	0	0	0	0	0	0	0	0	0	0	0	0	0	0	0	0	0.0869331	0	0	0	0	0	0	0	0	0	0	0	-5.98828	15.3	17917.7	40S ribosomal protein S11	P25460
50S ribosomal protein L29, chloroplastic	0	0	0	0	0	0	0	0	0	0	0	0	0	0	0	0	0	0	0	0	0	0	0	-14.3961	0	0	0	0	0	0	0	0	14.0617	0	0	-5.98828	15.4	18149.9	50S ribosomal protein L29, chloroplastic	Q9SWI6
Cis-zeatin O-glucosyltransferase 1	0	0	0	0	0	0	0	0	0	0	0	0	0	0	0	0	0	0	0	0	0	0	0	-14.3961	0	0	0	0	0	0	0	16.1791	0	0	0	-5.98828	15.5	51527.7	Cis-zeatin O-glucosyltransferase 1	Q93XP7
Glucose-6-phosphate isomerase, cytosolic	0	0	0	0	0	0	0	0	0	0	0	0	0	0	0	0	0	0	0	0	0	0	0	-14.3961	0	0	0	0	0	0	0	11.4147	0	0	0	-5.98828	15.6	62521.4	Glucose-6-phosphate isomerase, cytosolic	P49105
Mitotic spindle checkpoint protein MAD2	0	0	0	0	0	0	0	0	0	0	0	0	0	0	0	0	0	0	0	0	16.7602	12.2137	0	-14.3961	0	0	0	0	0	0	0	0	0	0	0	-5.98828	15.7	23675.6	Mitotic spindle checkpoint protein MAD2	Q9XFH3
Sucrose-phosphate synthase	0	0	0	0	0	0	0	0	0	0	0	0	0	0	0	0	0	0	0	0	0	0	0	-14.3961	0	0	0	0	14.8337	0	0	0	0	0	0	-5.98828	15.8	119372	Sucrose-phosphate synthase	P31927
Phospholipase D alpha 1	0	0	0	0	0	0	0	0	0	0	0	0	0	0	0	0	0	0	0	0	0	15.1437	0	-14.3961	0	0	0	0	0	0	0	0	0	0	0	-5.98828	15.9	92697	Phospholipase D alpha 1	Q43270
indolin-2-one monooxygenase	0	0	0	0	0	0	0	0	0	0	0	0	0	0	0	0	0	0	0	0	0	0	0	-14.3961	0	0	0	16.4448	0	0	0	0	0	0	0	-5.98828	16	59838.8	indolin-2-one monooxygenase	Q43255
Protein rough sheath 2	0	0	0	0	0	0	0	0	0	0	0	0	0	0	0	0	0	0	0	0	0	0	0	0.767367	0	0	0	0	0	0	0	0	0	0	0	-5.98828	16.1	42203.3	Protein rough sheath 2	Q9S7B2
Homeobox protein knotted-1-like 1 (Fragment)	0	0	0	0	0	0	0	0	0	0	0	0	0	0	0	0	0	0	0	0	15.8727	0	0	-14.3961	0	0	14.4512	0	0	0	0	0	0	0	0	-5.98828	16.2	10753	Homeobox protein knotted-1-like 1 (Fragment)	P56659
Homeobox protein liguleless 3 (Fragment)	0	0	0	0	0	0	0	0	0	0	0	0	0	0	0	0	0	0	0	0	0	0	0	-14.3961	0	0	15.8012	0	0	0	0	0	0	0	0	-5.98828	16.3	10470.1	Homeobox protein liguleless 3 (Fragment)	P56669
Actin-depolymerizing factor 3	0	0	0	0	0	0	0	0	0	0	0	0	17.2604	0	0	0	16.0469	0	0	0	0	0	0	-14.3961	0	0	0	0	0	0	0	0	0	0	0	-5.98828	16.4	16013.8	Actin-depolymerizing factor 3	Q41764
Translation initiation factor IF-1, chloroplastic	0	0	0	0	0	0	0	0	0	0	0	0	0	0	0	0	0	0	0	0	0	0	15.1074	-14.3961	0	0	0	0	0	0	0	0	0	0	0	-5.98828	16.5	12417.1	Translation initiation factor IF-1, chloroplastic	P0C378
DNA-directed RNA polymerase subunit beta'	0	0	0	0	0	0	0	0	0	0	0	0	0	0	0	0	0	0	0	0	0	0	0	-14.3961	0	0	15.1907	0	0	0	0	0	13.8037	0	0	-5.98828	16.6	79176.9	DNA-directed RNA polymerase subunit beta'	P16024
Asparagine synthetase [glutamine-hydrolyzing]	0	0	0	0	0	0	0	0	0	0	0	0	0	0	0	0	17.8787	0	0	0	0	0	0	-14.3961	0	0	0	0	0	0	0	0	0	0	0	-5.98828	16.7	67147.1	Asparagine synthetase [glutamine-hydrolyzing]	P49094
50S ribosomal protein L2, chloroplastic	0	0	0	0	0	0	0	0	0	0	0	0	0	0	0	0	0	0	0	0	0	0	0	-14.3961	0	0	0	0	0	0	0	0	0	16.786	0	-5.98828	16.8	30292.8	50S ribosomal protein L2, chloroplastic	P17788
Adenylate kinase, chloroplastic	0	0	0	0	0	0	0	0	0	0	0	0	0	0	0	0	0	0	0	0	0	17.5356	0	-14.3961	0	0	0	0	0	0	0	0	0	0	0	-5.98828	16.9	24924	Adenylate kinase, chloroplastic	P43188
DIMBOA UDP-glucosyltransferase BX8	0	0	0	18.1994	15.0743	0	0	0	0	0	0	0	0	0	0	0	0	0	0	0	0	0	0	-14.3961	0	0	0	0	0	0	0	0	0	0	0	-5.98828	17	49926	DIMBOA UDP-glucosyltransferase BX8	Q8W2B7
Adenylosuccinate synthetase, chloroplastic	0	0	0	0	0	0	0	0	0	0	0	0	0	0	0	0	0	0	0	0	18.1407	0	0	-14.3961	0	0	0	0	0	0	0	0	0	0	0	-5.98828	17.1	52368.6	Adenylosuccinate synthetase, chloroplastic	O24578
Homeobox protein rough sheath 1	0	0	0	0	0	0	0	0	0	0	0	0	0	0	0	0	0	0	0	0	20.0559	0	0	-14.3961	0	0	19.6835	0	0	0	0	0	0	0	0	-5.98828	17.2	38965.1	Homeobox protein rough sheath 1	Q41853
Maturase K	0	0	0	0	0	0	0	0	0	0	0	0	0	0	0	0	0	0	0	0	0	0	0	-14.3961	0	0	0	0	0	0	0	0	0	16.0909	0	-5.98828	17.3	61604.1	Maturase K	P48190
Methylenetetrahydrofolate reductase 1	0	0	0	0	0	0	0	0	0	0	0	0	0	0	0	0	0	0	0	0	0	0	0	-14.3961	0	0	0	0	0	0	0	13.1659	0	0	0	-5.98828	17.4	67055.3	Methylenetetrahydrofolate reductase 1	Q9SE94
Inosine triphosphate pyrophosphatase	0	0	0	0	0	0	0	0	0	0	0	0	0	0	0	0	0	0	0	0	0	16.1216	0	-14.3961	0	0	0	16.185	0	0	0	0	0	0	0	-5.98828	17.5	22005.9	Inosine triphosphate pyrophosphatase	B6TNW8
Ascorbate-specific transmembrane electron transporter 2	0	0	0	0	0	0	0	0	0	0	0	0	0	0	0	0	0	0	0	0	0	0	0	-14.3961	0	0	0	0	0	0	0	0	0	0	0	11.2994	17.6	25438.6	Ascorbate-specific transmembrane electron transporter 2	C4IYS8
Indole-3-acetaldehyde oxidase	0	0	0	0	0	0	0	0	0	0	0	0	0	0	0	0	0	0	0	0	15.6495	0	0	-14.3961	0	0	14.9385	0	0	0	0	0	0	0	0	-5.98828	17.7	146884	Indole-3-acetaldehyde oxidase	O23888
Uncharacterized protein ycf76	0	0	0	0	0	0	0	0	0	0	0	0	0	0	0	0	0	0	0	0	0	0	0	-14.3961	0	0	0	0	0	0	13.5265	0	0	0	0	-5.98828	17.8	9904.4	Uncharacterized protein ycf76	Q36997
Regulatory protein viviparous-1	0	0	0	0	0	0	0	0	0	0	0	0	0	0	0	0	0	0	0	0	0	0	0	-14.3961	0	0	0	0	0	0	0	0	15.2913	0	0	-5.98828	17.9	73612.6	Regulatory protein viviparous-1	P26307
Myb-related protein P	0	0	0	0	0	0	0	0	0	0	0	0	0	0	0	18.7439	0	0	0	0	0	0	0	-14.3961	0	0	0	0	0	0	0	0	0	0	18.6937	-5.98828	18	44326.1	Myb-related protein P	P27898
DNA repair protein RAD51 homolog A	0	0	0	0	0	0	0	0	0	0	0	0	0	0	15.5805	0	0	0	0	0	0	0	0	-14.3961	0	0	0	0	0	0	0	0	0	0	0	-5.98828	18.1	36989.5	DNA repair protein RAD51 homolog A	Q67EU8
Uncharacterized protein ycf70	0	0	0	0	0	0	0	0	0	0	0	0	0	0	0	0	0	0	0	0	0	0	0	-14.3961	0	0	0	0	0	15.5447	0	0	0	0	0	-5.98828	18.2	8177.3	Uncharacterized protein ycf70	Q33301
CRS2-associated factor 2, chloroplastic	0	0	0	0	0	0	0	0	0	0	0	0	0	0	0	0	0	0	0	0	0	0	0	-14.3961	0	0	0	0	0	15.5356	0	0	0	0	0	-5.98828	18.3	68466.9	CRS2-associated factor 2, chloroplastic	Q84N48
Probable serine/threonine-protein kinase CCRP1	0	0	0	0	0	0	0	0	0	0	0	0	0	0	16.734	0	0	0	0	0	0	0	0	-14.3961	0	0	0	0	0	0	0	0	0	0	0	-5.98828	18.5	70746.2	Probable serine/threonine-protein kinase CCRP1	P0C8M8
Pyruvate, phosphate dikinase 1, chloroplastic	0	0	0	0	0	0	0	0	0	0	0	0	0	0	0	0	0	18.1898	0	0	0	0	0	-14.3961	0	0	0	0	0	0	0	0	0	0	0	-5.98828	18.6	103586	Pyruvate, phosphate dikinase 1, chloroplastic	P11155
Derlin-2.1	0	0	0	0	0	0	0	0	0	0	0	0	0	0	0	0	0	0	0	0	0	0	0	5.0393	0	0	0	0	0	0	0	0	0	0	0	-5.98828	18.7	28620.2	Derlin-2.1	Q4G2J4
Eukaryotic translation initiation factor 3 subunit A	0	0	0	0	0	0	0	0	0	0	0	0	0	0	0	0	0	0	0	0	0	0	0	1.14255	0	0	0	0	0	0	0	0	0	0	0	-5.98828	18.8	111961	Eukaryotic translation initiation factor 3 subunit A	Q9XHR2
Isoflavone reductase homolog IRL	0	0	0	0	0	0	0	0	0	0	0	0	0	0	0	0	0	0	0	0	0	0	0	-14.3961	0	0	0	15.6523	0	0	0	0	0	0	0	-5.98828	18.9	32851	Isoflavone reductase homolog IRL	P52580
Arginine biosynthesis bifunctional protein ArgJ, chloroplastic	0	0	0	0	0	0	0	0	0	0	0	0	0	15.9106	0	0	0	0	0	0	0	0	0	-14.3961	0	0	0	0	0	0	0	0	0	0	0	-5.98828	19	48407.3	Arginine biosynthesis bifunctional protein ArgJ, chloroplastic	C0PF72
3-hydroxyindolin-2-one monooxygenase	0	0	0	0	0	0	0	0	0	0	0	0	0	0	0	0	0	0	0	0	0	0	0	0.356255	0	0	0	0	0	0	0	0	0	0	0	-5.98828	19.1	60114.2	3-hydroxyindolin-2-one monooxygenase	Q43250
Spindle and kinetochore-associated protein 1 homolog	0	0	0	0	0	0	0	0	20.1825	0	0	0	0	0	0	0	0	0	0	0	0	0	0	-14.3961	0	0	0	0	0	0	0	0	0	0	0	-5.98828	19.2	30488.3	Spindle and kinetochore-associated protein 1 homolog	B4FGS2
Transposable element activator uncharacterized 23 kDa protein	0	0	0	0	0	0	0	0	0	0	0	0	0	0	0	0	0	0	0	0	0	0	0	-14.3961	0	0	0	0	0	18.4972	0	0	0	0	0	-5.98828	19.3	23522.2	Transposable element activator uncharacterized 23 kDa protein	P03936
Phytoene synthase, chloroplastic	0	0	0	0	0	0	0	0	0	0	0	0	0	0	0	0	0	0	0	0	15.718	0	0	-14.3961	0	0	0	0	0	0	0	0	0	0	0	-5.98828	19.4	46880	Phytoene synthase, chloroplastic	P49085
Methylthioribose-1-phosphate isomerase	0	0	0	0	0	0	0	0	0	0	0	0	0	0	0	0	0	19.3167	0	0	0	0	0	-14.3961	0	0	0	0	0	0	0	0	0	0	0	-5.98828	19.5	38735.5	Methylthioribose-1-phosphate isomerase	B6TZD1
Protein terminal ear1	0	0	0	0	0	0	0	0	0	0	0	0	0	0	0	0	0	0	0	0	0	0	0	-14.3961	0	0	0	0	0	0	0	0	0	17.0102	0	-5.98828	19.6	70845.1	Protein terminal ear1	O65001
30S ribosomal protein S2, chloroplastic	0	0	0	0	0	0	0	0	0	0	0	0	0	0	0	0	0	0	0	0	0	0	0	-14.3961	0	0	0	0	0	0	0	0	0	18.3709	0	-5.98828	19.7	27277.4	30S ribosomal protein S2, chloroplastic	P0C480
Chalcone synthase C2	0	0	0	0	0	0	0	0	0	0	0	0	0	0	0	0	0	0	0	0	0	0	0	-14.3961	0	0	0	0	16.0211	0	0	0	0	0	0	-5.98828	19.8	43594.2	Chalcone synthase C2	P24825
Cytokinin dehydrogenase 1	0	0	0	0	0	0	0	0	0	0	0	0	0	0	0	0	0	0	0	0	0	13.9567	0	-14.3961	0	0	0	0	0	0	0	0	0	0	0	-5.98828	19.9	57398.9	Cytokinin dehydrogenase 1	Q9T0N8
30S ribosomal protein S14, chloroplastic	0	0	0	0	0	0	0	0	0	0	0	0	0	0	0	0	0	0	0	0	0	0	0	1.00262	0	0	0	0	0	0	0	0	0	0	0	-5.98828	20	12368.4	30S ribosomal protein S14, chloroplastic	P0C465
Glutathione transferase GST 23	0	0	0	0	0	0	0	0	0	0	0	0	0	21.502	0	0	0	0	0	0	0	0	0	-14.3961	0	0	0	0	0	0	0	0	0	0	0	-5.98828	20.1	24992.4	Glutathione transferase GST 23	Q9FQA3
Poly [ADP-ribose] polymerase 2	0	0	0	0	0	0	0	0	0	0	0	0	0	0	0	0	0	0	0	0	0	0	0	-14.3961	0	0	0	0	0	0	0	15.8113	0	0	0	-5.98828	20.2	73507.3	Poly [ADP-ribose] polymerase 2	O50017
Alcohol dehydrogenase class-3	0	0	0	0	0	0	0	0	0	0	0	0	0	0	0	0	0	0	0	0	0	0	0	-14.3961	0	0	18.2741	0	0	0	0	0	0	0	0	-5.98828	20.3	41570	Alcohol dehydrogenase class-3	P93629
Cytochrome c biogenesis protein ccsA	0	0	0	0	0	0	0	0	0	0	0	0	0	0	0	0	0	0	0	0	15.3478	0	0	-14.3961	0	0	0	0	0	0	0	0	0	0	0	-5.98828	20.4	36863.4	Cytochrome c biogenesis protein ccsA	P46659
